# Supplementary material for: Diverse structures and antihepatoma effect of sesquiterpenoid dimers from Artemisia eriopoda by AKT/STAT signaling pathway
Source: Signal Transduct Target Ther. 2023 Feb 15;8:64. doi: 10.1038/s41392-022-01267-6 (PMC9929101; doi:10.1038/s41392-022-01267-6)
Supplement: Supplementary file 2 — SIGTRANS-07111R-Supplementary Material -Tables S13-S15 [file 41392_2022_1267_MOESM2_ESM.xlsx]

## Sheet: Sheet1
Table S12 | Results of predictied targets through SwissTargetPrediction
Target	Common name	Uniprot ID	ChEMBL ID	Target Class	Probability*	Known actives (3D/2D)
Protein kinase C alpha	PRKCA	P17252	CHEMBL299	Kinase	0.120062	149 / 268
Protein farnesyltransferase	FNTA	P49354	CHEMBL2094108	Enzyme	0.120062	148 / 6
Protein farnesyltransferase	FNTB	P49356	CHEMBL2094108	Enzyme	0.120062	148 / 6
Cyclooxygenase-2	PTGS2	P35354	CHEMBL230	Oxidoreductase	0.111623	112 / 15
P-glycoprotein 1	ABCB1	P08183	CHEMBL4302	Primary active transporter	0.103187	282 / 38
11-beta-hydroxysteroid dehydrogenase 1	HSD11B1	P28845	CHEMBL4235	Enzyme	0.103187	360 / 28
Protein kinase C delta	PRKCD	Q05655	CHEMBL2996	Kinase	0.103187	76 / 55
Protein kinase C epsilon	PRKCE	Q02156	CHEMBL3582	Kinase	0.103187	31 / 34
Geranylgeranyl transferase type I	PGGT1B	P53609	CHEMBL2095164	Enzyme	0.103187	32 / 1
Geranylgeranyl transferase type I	FNTA	P49354	CHEMBL2095164	Enzyme	0.103187	32 / 1
Androgen Receptor	AR	P10275	CHEMBL1871	Nuclear receptor	0.103187	140 / 62
Cyclin-dependent kinase 2/cyclin E1	CCNE1	P24864	CHEMBL1907605	Kinase	0.103187	79 / 0
Cyclin-dependent kinase 2/cyclin E1	CDK2	P24941	CHEMBL1907605	Kinase	0.103187	79 / 0
Cyclin-dependent kinase 7/ cyclin H	CDK7	P50613	CHEMBL2111288	Other cytosolic protein	0.103187	50 / 0
Cyclin-dependent kinase 7/ cyclin H	CCNH	P51946	CHEMBL2111288	Other cytosolic protein	0.103187	50 / 0
Nitric oxide synthase, inducible	NOS2	P35228	CHEMBL4481	Enzyme	0.103187	19 / 17
Translocator protein (by homology)	TSPO	P30536	CHEMBL5742	Membrane receptor	0.103187	51 / 0
Cathepsin D	CTSD	P07339	CHEMBL2581	Protease	0.103187	299 / 0
C-C chemokine receptor type 1	CCR1	P32246	CHEMBL2413	Family A G protein-coupled receptor	0.103187	139 / 0
Apoptosis regulator Bcl-2	BCL2	P10415	CHEMBL4860	Other ion channel	0.103187	89 / 0
Voltage-gated potassium channel subunit Kv1.5	KCNA5	P22460	CHEMBL4306	Voltage-gated ion channel	0.103187	104 / 0
Cannabinoid receptor 1	CNR1	P21554	CHEMBL218	Family A G protein-coupled receptor	0.103187	614 / 5
Renin	REN	P00797	CHEMBL286	Protease	0.103187	606 / 0
Cannabinoid receptor 2	CNR2	P34972	CHEMBL253	Family A G protein-coupled receptor	0.103187	540 / 5
Cyclin-dependent kinase 1/cyclin B1	CDK1	P06493	CHEMBL1907602	Other cytosolic protein	0.103187	43 / 0
Cyclin-dependent kinase 1/cyclin B1	CCNB1	P14635	CHEMBL1907602	Other cytosolic protein	0.103187	43 / 0
Cyclin-dependent kinase 1	CDK1	P06493	CHEMBL308	Kinase	0.103187	171 / 0
MAP kinase ERK2	MAPK1	P28482	CHEMBL4040	Kinase	0.103187	347 / 0
Liver glycogen phosphorylase	PYGL	P06737	CHEMBL2568	Enzyme	0.103187	69 / 0
Mineralocorticoid receptor	NR3C2	P08235	CHEMBL1994	Nuclear receptor	0.103187	51 / 18
Glucocorticoid receptor	NR3C1	P04150	CHEMBL2034	Nuclear receptor	0.103187	290 / 21
Pepsin A	PGA5	P0DJD9	CHEMBL3295	Protease	0.103187	12 / 0
Interleukin-6 receptor subunit beta	IL6ST	P40189	CHEMBL3124734	Membrane receptor	0.103187	6 / 0
HMG-CoA reductase (by homology)	HMGCR	P04035	CHEMBL402	Oxidoreductase	0.103187	197 / 100
Cholesteryl ester transfer protein	CETP	P11597	CHEMBL3572	Other ion channel	0.103187	60 / 0
Neuropeptide Y receptor type 5	NPY5R	Q15761	CHEMBL4561	Family A G protein-coupled receptor	0.103187	85 / 0
Period circadian protein homolog 2	PER2	O15055	CHEMBL3751648	Unclassified protein	0.103187	40 / 0
Phosphodiesterase 10A	PDE10A	Q9Y233	CHEMBL4409	Phosphodiesterase	0.103187	945 / 0
Arachidonate 5-lipoxygenase	ALOX5	P09917	CHEMBL215	Oxidoreductase	0.103187	113 / 5
AMP deaminase 3	AMPD3	Q01432	CHEMBL2912	Enzyme	0.103187	11 / 0
Voltage-gated potassium channel subunit Kv1.3	KCNA3	P22001	CHEMBL4633	Voltage-gated ion channel	0.103187	39 / 2
Cholecystokinin B receptor (by homology)	CCKBR	P32239	CHEMBL298	Family A G protein-coupled receptor	0.103187	174 / 0
Corticotropin releasing factor receptor 1	CRHR1	P34998	CHEMBL1800	Family B G protein-coupled receptor	0.103187	243 / 0
Vasopressin V1a receptor	AVPR1A	P37288	CHEMBL1889	Family A G protein-coupled receptor	0.103187	68 / 0
Kallikrein 5	KLK5	Q9Y337	CHEMBL4447	Protease	0.103187	6 / 0
Proteinase-activated receptor 1	F2R	P25116	CHEMBL3974	Family A G protein-coupled receptor	0.103187	35 / 0
Adenosine A2a receptor (by homology)	ADORA2A	P29274	CHEMBL251	Family A G protein-coupled receptor	0.103187	535 / 0
Progesterone receptor	PGR	P06401	CHEMBL208	Nuclear receptor	0.103187	82 / 42
Telomerase reverse transcriptase	TERT	O14746	CHEMBL2916	Enzyme	0.103187	11 / 2
Cyclin-dependent kinase 5/CDK5 activator 1	CDK5	Q00535	CHEMBL4036	Kinase	0.103187	43 / 0
Transient receptor potential cation channel subfamily A member 1	TRPA1	O75762	CHEMBL6007	Voltage-gated ion channel	0.103187	14 / 0
HERG	KCNH2	Q12809	CHEMBL240	Voltage-gated ion channel	0.103187	189 / 0
Matrix metalloproteinase 3	MMP3	P08254	CHEMBL283	Protease	0.103187	200 / 0
Sphingosine 1-phosphate receptor Edg-3	S1PR3	Q99500	CHEMBL3892	Family A G protein-coupled receptor	0.103187	30 / 0
Phosphodiesterase 4D	PDE4D	Q08499	CHEMBL288	Phosphodiesterase	0.103187	53 / 11
Protein kinase C gamma	PRKCG	P05129	CHEMBL2938	Kinase	0.103187	32 / 7
Protein kinase C beta	PRKCB	P05771	CHEMBL3045	Kinase	0.103187	34 / 9
Protein kinase C eta	PRKCH	P24723	CHEMBL3616	Kinase	0.103187	23 / 6
Protein kinase C theta	PRKCQ	Q04759	CHEMBL3920	Kinase	0.103187	35 / 8
Thrombin and coagulation factor X	F10	P00742	CHEMBL244	Protease	0.103187	319 / 0
C-C chemokine receptor type 9	CCR9	P51686	CHEMBL5815	Family A G protein-coupled receptor	0.103187	47 / 0
Phosphodiesterase 2A	PDE2A	O00408	CHEMBL2652	Phosphodiesterase	0.103187	131 / 0
Cytochrome P450 2C9	CYP2C9	P11712	CHEMBL3397	Cytochrome P450	0.103187	16 / 0
Cytochrome P450 3A4	CYP3A4	P08684	CHEMBL340	Cytochrome P450	0.103187	17 / 0
Smoothened homolog	SMO	Q99835	CHEMBL5971	Frizzled family G protein-coupled receptor	0.103187	49 / 0
Interleukin-8 receptor B	CXCR2	P25025	CHEMBL2434	Family A G protein-coupled receptor	0.103187	177 / 0
C-X3-C chemokine receptor 1	CX3CR1	P49238	CHEMBL4843	Family A G protein-coupled receptor	0.103187	46 / 0
Thrombin	F2	P00734	CHEMBL204	Protease	0.103187	134 / 9
Cyclin-dependent kinase 5/CDK5 activator 1	CDK5R1	Q15078	CHEMBL1907600	Kinase	0.103187	128 / 0
Cyclin-dependent kinase 5/CDK5 activator 1	CDK5	Q00535	CHEMBL1907600	Kinase	0.103187	128 / 0
Programmed cell death protein 4	PDCD4	Q53EL6	CHEMBL1781868	Unclassified protein	0.103187	0 / 8
Neurokinin 1 receptor	TACR1	P25103	CHEMBL249	Family A G protein-coupled receptor	0.103187	167 / 0
Metabotropic glutamate receptor 5	GRM5	P41594	CHEMBL3227	Family C G protein-coupled receptor	0.103187	159 / 0
Bile acid receptor FXR	NR1H4	Q96RI1	CHEMBL2047	Nuclear receptor	0.103187	35 / 0
Vasopressin V2 receptor (by homology)	AVPR2	P30518	CHEMBL1790	Family A G protein-coupled receptor	0.103187	48 / 0
Vascular endothelial growth factor receptor 1	FLT1	P17948	CHEMBL1868	Kinase	0.103187	47 / 0
Platelet-derived growth factor receptor alpha	PDGFRA	P16234	CHEMBL2007	Kinase	0.103187	12 / 0
Vascular endothelial growth factor receptor 2	KDR	P35968	CHEMBL279	Kinase	0.103187	443 / 0
Fibroblast growth factor receptor 1	FGFR1	P11362	CHEMBL3650	Kinase	0.103187	52 / 0
Adenosine A1 receptor (by homology)	ADORA1	P30542	CHEMBL226	Family A G protein-coupled receptor	0.103187	506 / 2
Cyclin-dependent kinase 4/cyclin D1	CCND1	P24385	CHEMBL1907601	Kinase	0.103187	55 / 0
Cyclin-dependent kinase 4/cyclin D1	CDK4	P11802	CHEMBL1907601	Kinase	0.103187	55 / 0
MAP kinase p38 alpha	MAPK14	Q16539	CHEMBL260	Kinase	0.103187	405 / 0
Rho-associated protein kinase 2	ROCK2	O75116	CHEMBL2973	Kinase	0.103187	106 / 0
Calpain 1	CAPN1	P07384	CHEMBL3891	Protease	0.103187	106 / 0
Probable G-protein coupled receptor 88	GPR88	Q9GZN0	CHEMBL3399910	Family A G protein-coupled receptor	0.103187	25 / 0
Neuropeptide Y receptor type 2	NPY2R	P49146	CHEMBL4018	Family A G protein-coupled receptor	0.103187	4 / 0
Cyclin-dependent kinase 2/cyclin A	CDK2	P24941	CHEMBL2094128	Other cytosolic protein	0.103187	94 / 0
Cyclin-dependent kinase 2/cyclin A	CCNA1	P78396	CHEMBL2094128	Other cytosolic protein	0.103187	94 / 0
Cyclin-dependent kinase 2/cyclin A	CCNA2	P20248	CHEMBL2094128	Other cytosolic protein	0.103187	94 / 0
c-Jun N-terminal kinase 1	MAPK8	P45983	CHEMBL2276	Kinase	0.103187	128 / 0
Dual-specificity tyrosine-phosphorylation regulated kinase 1A	DYRK1A	Q13627	CHEMBL2292	Kinase	0.103187	77 / 0
Melanocortin receptor 4	MC4R	P32245	CHEMBL259	Family A G protein-coupled receptor	0.103187	54 / 0
Serine/threonine-protein kinase PLK1	PLK1	P53350	CHEMBL3024	Kinase	0.103187	28 / 0
Voltage-gated N-type calcium channel alpha-1B subunit	CACNA1B	Q00975	CHEMBL4478	Voltage-gated ion channel	0.103187	11 / 0
Oxytocin receptor (by homology)	OXTR	P30559	CHEMBL2049	Family A G protein-coupled receptor	0.103187	142 / 0
GABA-A receptor; alpha-1/beta-2/gamma-2	GABRA1	P14867	CHEMBL2095172	Ligand-gated ion channel	0.103187	11 / 0
GABA-A receptor; alpha-1/beta-2/gamma-2	GABRB2	P47870	CHEMBL2095172	Ligand-gated ion channel	0.103187	11 / 0
GABA-A receptor; alpha-1/beta-2/gamma-2	GABRG2	P18507	CHEMBL2095172	Ligand-gated ion channel	0.103187	11 / 0
GABA A receptor alpha-3/beta-2/gamma-2	GABRA3	P34903	CHEMBL2111339	Ligand-gated ion channel	0.103187	4 / 0
GABA A receptor alpha-3/beta-2/gamma-2	GABRB2	P47870	CHEMBL2111339	Ligand-gated ion channel	0.103187	4 / 0
GABA A receptor alpha-3/beta-2/gamma-2	GABRG2	P18507	CHEMBL2111339	Ligand-gated ion channel	0.103187	4 / 0
Tyrosine-protein kinase SYK	SYK	P43405	CHEMBL2599	Kinase	0.103187	320 / 0
Cathepsin S	CTSS	P25774	CHEMBL2954	Protease	0.103187	293 / 0
Cathepsin L	CTSL	P07711	CHEMBL3837	Protease	0.103187	134 / 0
PI3-kinase p110-alpha subunit	PIK3CA	P42336	CHEMBL4005	Enzyme	0.103187	880 / 0
Neurokinin 3 receptor	TACR3	P29371	CHEMBL4429	Family A G protein-coupled receptor	0.103187	22 / 0
Serine/threonine-protein kinase PIM1	PIM1	P11309	CHEMBL2147	Kinase	0.103187	72 / 0
Leukotriene B4 receptor 1	LTB4R	Q15722	CHEMBL3911	Family A G protein-coupled receptor	0.103187	24 / 0
Serine/threonine-protein kinase PIM2	PIM2	Q9P1W9	CHEMBL4523	Kinase	0.103187	52 / 0
Estradiol 17-beta-dehydrogenase 2	HSD17B2	P37059	CHEMBL2789	Enzyme	0.103187	67 / 2
C5a anaphylatoxin chemotactic receptor	C5AR1	P21730	CHEMBL2373	Family A G protein-coupled receptor	0.103187	74 / 0
Calpain 2	CAPN2	P17655	CHEMBL2382	Protease	0.103187	38 / 0
Table S13 | Imformation for the GEO datasets
GSE45267
ID	adj.P.Val	P.Value	t	B	logFC	Gene.symbol
209875_s_at	0.0347	0.0127	2.54406	-3.75856	1.35914	SPP1
208155_x_at	0.0303	0.0108	2.60584	-3.61067	1.14288	GAGE12D
227475_at	0.0287	0.0101	2.63083	-3.55	1.11308	FOXQ1
205476_at	0.0267	0.00922	2.66314	-3.47081	1.23848	CCL20
208235_x_at	0.0266	0.00918	2.66446	-3.46754	1.23981	GAGE12F
240304_s_at	0.0244	0.00824	2.70355	-3.37061	1.0253	TMC5
1559213_at	0.0238	0.00802	2.71343	-3.34591	1.04005	LINC01419
222925_at	0.0199	0.00648	2.78961	-3.15299	1.04397	DCDC2
226145_s_at	0.0196	0.00633	2.79767	-3.13232	1.13356	FRAS1
204272_at	0.0187	0.00598	2.81791	-3.0802	1.04488	LGALS4
233737_s_at	0.0158	0.00489	2.88756	-2.89843	1.09878	LOC284561
204580_at	0.0132	0.00392	2.96316	-2.69699	1.07423	MMP12
223484_at	0.0128	0.00378	2.97605	-2.66222	1.21257	C15orf48
227194_at	0.0127	0.00373	2.98014	-2.65118	1.14056	FAM3B
220313_at	0.0114	0.00328	3.02305	-2.53442	1.59463	GPR88
210394_x_at	0.011	0.00315	3.03724	-2.4955	1.10311	SSX4B
227711_at	0.0102	0.00287	3.06835	-2.40971	1.04	GTSF1
214612_x_at	0.00984	0.00274	3.083	-2.36905	1.56171	MAGEA6
209560_s_at	0.00896	0.00245	3.12011	-2.26538	1.86714	DLK1
206626_x_at	0.00896	0.00245	3.12028	-2.26491	1.29623	SSX1
204694_at	0.00801	0.00214	3.16381	-2.14204	1.39454	AFP
210467_x_at	0.00657	0.00169	3.24062	-1.92194	1.32619	MAGEA12
205047_s_at	0.00578	0.00145	3.28952	-1.77968	1.17418	ASNS
205815_at	0.00556	0.00138	3.3042	-1.73666	1.86327	REG3A
226435_at	0.00423	0.001	3.40504	-1.43707	1.10388	PAPLN
212531_at	0.00419	0.00099	3.40864	-1.42624	1.25809	LCN2
214974_x_at	0.00402	0.000942	3.42375	-1.38071	1.20279	CXCL5
204537_s_at	0.00323	0.000725	3.50404	-1.1363	1.01647	MIR452
231265_at	0.00315	0.000703	3.51334	-1.10771	1.23967	COX7B2
235740_at	0.00244	0.000521	3.60344	-0.827808	1.04931	MCTP1
1552767_a_at	0.00219	0.000459	3.64108	-0.709342	1.27332	HS6ST2
219630_at	0.00202	0.000417	3.66977	-0.618418	1.47409	PDZK1IP1
207030_s_at	0.00165	0.000329	3.73926	-0.396071	1.04816	CSRP2
209990_s_at	0.00164	0.000327	3.74102	-0.390409	1.01244	GABBR2
209921_at	0.00155	0.000306	3.76088	-0.326278	1.13475	SLC7A11
206561_s_at	0.00152	0.000299	3.76715	-0.305993	2.3014	AKR1B10
227862_at	0.00145	0.000283	3.78352	-0.252901	1.10093	TRNP1
205697_at	0.0014	0.000271	3.79524	-0.214778	1.00215	SCGN
223949_at	0.00139	0.000269	3.79796	-0.205901	1.1601	TMPRSS3
229638_at	0.00135	0.00026	3.80762	-0.174404	1.04768	IRX3
204540_at	0.00134	0.000259	3.80913	-0.169482	1.07954	EEF1A2
229797_at	0.0011	0.000204	3.87753	0.055226	1.00823	MCOLN3
235763_at	0.00108	0.000199	3.88424	0.07741	1.30416	SLC44A5
210519_s_at	0.000991	0.000181	3.91114	0.166665	1.5212	NQO1
208962_s_at	0.000969	0.000177	3.91838	0.190739	1.28619	MIR1908
222281_s_at	0.00096	0.000175	3.92171	0.201853	1.44616	LOC101929219
204351_at	0.00095	0.000172	3.92519	0.213446	1.91003	S100P
227084_at	0.000942	0.000171	3.92774	0.221955	1.1084	DTNA
206000_at	0.000886	0.000159	3.94777	0.288868	1.19071	MEP1A
1556554_at	0.000881	0.000158	3.94999	0.29631	1.27479	TRIM50
204602_at	0.000768	0.000135	3.99484	0.44709	1.95887	DKK1
204823_at	0.000661	0.000113	4.04404	0.613852	1.30202	NAV3
221261_x_at	0.000647	0.00011	4.05103	0.637651	1.12782	SNORA11E
227198_at	0.00064	0.000109	4.05442	0.649199	1.10477	AFF3
228008_at	0.000613	0.000103	4.06867	0.697824	1.00929	ARID3A
225056_at	0.000589	9.88e-05	4.08132	0.741126	1.03096	SIPA1L2
227614_at	0.000582	9.74e-05	4.0852	0.754405	1.41476	HKDC1
232338_at	0.000527	8.66e-05	4.11767	0.86597	1.10641	ZNF431
202219_at	0.000508	8.31e-05	4.12886	0.904559	1.21226	SLC6A8
203963_at	0.000473	7.66e-05	4.15115	0.981609	1.09719	CA12
201417_at	0.000447	7.18e-05	4.16915	1.04405	1.52923	SOX4
204105_s_at	0.00042	6.67e-05	4.18899	1.11311	1.34461	NRCAM
242350_s_at	0.000417	6.62e-05	4.19103	1.12022	1.19354	ST8SIA6-AS1
218687_s_at	0.000337	5.18e-05	4.25801	1.35492	1.29152	MUC13
213150_at	0.000297	4.46e-05	4.298	1.49621	1.18817	HOXA10
225540_at	0.000258	3.79e-05	4.34143	1.65062	1.24749	MAP2
208837_at	0.000253	3.71e-05	4.3472	1.67119	1.13238	TMED3
232195_at	0.000252	3.69e-05	4.34892	1.67732	1.0171	GPR158
228262_at	0.000242	3.52e-05	4.36121	1.72127	1.2109	MAP7D2
236429_at	0.000241	3.5e-05	4.36303	1.72775	1.12633	ZNF83
231310_at	0.000214	3.05e-05	4.39988	1.86	1.28372	TRIM71
206574_s_at	0.000197	2.77e-05	4.4251	1.95088	1.02923	PTP4A3
227517_s_at	0.000169	2.34e-05	4.46973	2.11251	1.03009	SNORD77
241418_at	0.000158	2.17e-05	4.48996	2.1861	1.19276	NMRAL1P1
242260_at	0.000147	1.99e-05	4.51277	2.26933	1.01279	MATR3
225285_at	0.00014	1.88e-05	4.52739	2.32281	1.09499	BCAT1
218796_at	0.000132	1.76e-05	4.54435	2.38499	1.15286	FERMT1
205110_s_at	0.000124	1.63e-05	4.56497	2.46079	1.35372	FGF13
229380_at	0.000118	1.54e-05	4.57942	2.51401	1.16506	ILDR2
211721_s_at	0.000113	1.46e-05	4.59224	2.56134	1.01701	ZNF551
221558_s_at	0.00011	1.41e-05	4.60133	2.59493	1.12145	LEF1
228051_at	0.000109	1.4e-05	4.60318	2.60177	1.11197	ARFGEF3
235708_at	0.000107	1.37e-05	4.60841	2.62112	1.16072	KLB
231828_at	0.000105	1.35e-05	4.61347	2.63987	1.00949	PSMD5-AS1
242881_x_at	6.88e-05	8.29e-06	4.73831	3.10602	2.0294	DUXAP10
213248_at	6.66e-05	7.98e-06	4.74798	3.14244	1.30206	LOC730101
225645_at	6.53e-05	7.8e-06	4.75361	3.16368	1.7475	EHF
212336_at	6.13e-05	7.23e-06	4.77293	3.23662	1.31712	EPB41L1
209135_at	6.09e-05	7.17e-06	4.77523	3.24529	1.09933	ASPH
204688_at	6.04e-05	7.11e-06	4.77731	3.25317	1.4236	SGCE
225911_at	5.62e-05	6.54e-06	4.7986	3.33377	1.05494	NPNT
238778_at	5.54e-05	6.43e-06	4.80294	3.35025	1.04251	MPP7
205054_at	5.32e-05	6.15e-06	4.81395	3.39203	1.55539	NEB
202404_s_at	5.25e-05	6.05e-06	4.81801	3.40746	1.79328	COL1A2
1566557_at	4.43e-05	4.98e-06	4.86735	3.59549	1.17884	BAIAP2-AS1
202708_s_at	4.42e-05	4.97e-06	4.86767	3.59672	1.04247	HIST2H2BE
218638_s_at	4.37e-05	4.9e-06	4.87118	3.61014	1.04489	LOC100130872
204341_at	4.32e-05	4.83e-06	4.8749	3.62439	1.49194	TRIM16
242539_at	3.79e-05	4.15e-06	4.91298	3.7704	1.14493	DIS3L2
201117_s_at	3.68e-05	4.02e-06	4.92101	3.80123	1.15604	CPE
226085_at	3.55e-05	3.86e-06	4.93106	3.83992	1.14091	CBX5
207156_at	3.39e-05	3.66e-06	4.94461	3.89213	1.09198	HIST1H2AH
1552390_a_at	3.33e-05	3.58e-06	4.95002	3.91299	1.75016	ERICH5
225799_at	3.3e-05	3.54e-06	4.95264	3.92311	1.28427	LOC101930489
202806_at	3.28e-05	3.51e-06	4.95471	3.9311	1.02213	DBN1
219732_at	2.97e-05	3.14e-06	4.98223	4.03753	1.19816	PLPPR1
207039_at	2.92e-05	3.08e-06	4.98722	4.05685	1.29395	CDKN2A
207325_x_at	2.91e-05	3.06e-06	4.98883	4.06306	1.48566	MAGEA1
210427_x_at	2.32e-05	2.36e-06	5.05283	4.312	1.04595	ANXA2
230991_at	2.29e-05	2.34e-06	5.05565	4.32299	1.03875	LOC102724156
235296_at	2.16e-05	2.18e-06	5.07316	4.39138	1.11321	EIF5A2
201850_at	2.04e-05	2.05e-06	5.0883	4.45066	1.01709	CAPG
208938_at	1.94e-05	1.93e-06	5.10245	4.50612	1.00367	PRCC
236302_at	1.92e-05	1.91e-06	5.10551	4.51813	1.3042	PPM1E
207426_s_at	1.8e-05	1.77e-06	5.12438	4.59228	1.08528	TNFSF4
230238_at	1.55e-05	1.5e-06	5.16532	4.7536	1.26999	SOWAHA
235911_at	1.54e-05	1.49e-06	5.16632	4.75753	1.01722	MELTF
227180_at	1.26e-05	1.18e-06	5.22258	4.98034	1.65596	ELOVL7
214687_x_at	1.24e-05	1.16e-06	5.22732	4.99916	1.03698	ALDOA
238768_at	1.19e-05	1.11e-06	5.23862	5.04406	1.02355	C2orf68
208096_s_at	1.16e-05	1.08e-06	5.24475	5.06846	1.03531	COL21A1
208107_s_at	8.95e-06	7.99e-07	5.31743	5.35876	1.11731	LOC81691
224428_s_at	8.7e-06	7.73e-07	5.32544	5.39088	1.81439	CDCA7
202647_s_at	7.94e-06	6.97e-07	5.35036	5.49094	1.09093	NRAS
224937_at	7.05e-06	6.07e-07	5.38351	5.62443	1.25308	PTGFRN
238593_at	6.98e-06	6.01e-07	5.38588	5.634	1.0087	C11orf80
229778_at	6.85e-06	5.87e-07	5.39142	5.65635	1.23039	SPX
214920_at	6.13e-06	5.15e-07	5.42276	5.78302	1.04698	THSD7A
229116_at	5.64e-06	4.68e-07	5.44559	5.87553	1.17885	CNKSR2
208700_s_at	5.49e-06	4.53e-07	5.45359	5.90797	1.0959	TKT
231784_s_at	5.45e-06	4.49e-07	5.45555	5.91594	1.03682	DCAF13
209160_at	5.35e-06	4.4e-07	5.46022	5.9349	1.18015	AKR1C3
1565786_x_at	5.31e-06	4.36e-07	5.46263	5.94466	1.0656	FLJ45482
209630_s_at	5.04e-06	4.11e-07	5.47673	6.002	1.07657	FBXW2
210409_at	4.7e-06	3.79e-07	5.49593	6.08012	1.0971	AFDN-AS1
214469_at	4.49e-06	3.61e-07	5.50778	6.12845	1.05722	HIST1H2AE
238066_at	4.29e-06	3.42e-07	5.52021	6.17913	1.17822	RBP7
222764_at	4.26e-06	3.39e-07	5.52246	6.18832	1.235	ASRGL1
226408_at	4.13e-06	3.27e-07	5.53107	6.22352	1.02908	TEAD2
219010_at	4.07e-06	3.21e-07	5.53536	6.24102	1.53775	C1orf106
201251_at	3.9e-06	3.05e-07	5.5473	6.28987	1.46333	PKM
206698_at	3.9e-06	3.05e-07	5.54737	6.29017	1.68143	XK
227717_at	3.74e-06	2.9e-07	5.55926	6.33881	1.04204	ARHGEF37
225295_at	3.69e-06	2.86e-07	5.5625	6.35209	1.32323	SLC39A10
204776_at	3.6e-06	2.77e-07	5.57004	6.38302	1.05526	THBS4
222685_at	2.84e-06	2.11e-07	5.63479	6.64915	1.09146	HAUS6
235144_at	2.74e-06	2.03e-07	5.64354	6.68525	1.66629	RASEF
228221_at	2.49e-06	1.81e-07	5.67064	6.79714	1.23983	SLC44A3
225275_at	2.46e-06	1.78e-07	5.67395	6.81085	1.52567	EDIL3
213093_at	2.33e-06	1.68e-07	5.68744	6.86663	1.00604	PRKCA
1559957_a_at	2.24e-06	1.61e-07	5.69847	6.91232	1.23608	LOC642852
227314_at	2.17e-06	1.55e-07	5.70687	6.94714	1.52667	ITGA2
219703_at	1.99e-06	1.4e-07	5.73037	7.04464	1.29964	MNS1
211964_at	1.95e-06	1.37e-07	5.73604	7.06819	1.12832	COL4A2
204579_at	1.93e-06	1.35e-07	5.73877	7.07955	1.05995	FGFR4
210609_s_at	1.93e-06	1.36e-07	5.73798	7.07623	1.2317	TP53I3
226592_at	1.8e-06	1.25e-07	5.75606	7.15144	1.22414	ZNF618
225435_at	1.7e-06	1.17e-07	5.77219	7.2186	1.00807	SSR1
226534_at	1.64e-06	1.12e-07	5.78179	7.25861	1.15774	KITLG
227256_at	1.6e-06	1.09e-07	5.78841	7.28625	1.04496	USP31
236075_s_at	1.51e-06	1.03e-07	5.8026	7.34546	1.20817	LOC101928000
222547_at	1.47e-06	9.9e-08	5.81124	7.38156	1.04776	MAP4K4
223642_at	1.46e-06	9.86e-08	5.81221	7.38559	1.40188	ZIC2
222819_at	1.36e-06	9.03e-08	5.83249	7.47042	1.04269	CTPS2
203276_at	1.33e-06	8.79e-08	5.83876	7.49669	1.04586	LMNB1
208691_at	1.25e-06	8.19e-08	5.85515	7.56536	1.12612	TFRC
204352_at	1.25e-06	8.19e-08	5.85522	7.56564	1.22528	TRAF5
233540_s_at	1.17e-06	7.58e-08	5.87307	7.64051	1.0572	CDK5RAP2
218853_s_at	1.16e-06	7.54e-08	5.87438	7.64604	1.09256	MOSPD1
235004_at	1.13e-06	7.29e-08	5.88193	7.67774	1.61371	RBM24
227921_at	1.02e-06	6.51e-08	5.90822	7.78826	1.48262	LOC105379499
202786_at	8.6e-07	5.37e-08	5.95232	7.97415	1.45094	STK39
203820_s_at	8.24e-07	5.11e-08	5.96374	8.02241	2.23574	IGF2BP3
1559190_s_at	7.8e-07	4.81e-08	5.978	8.08268	1.10724	RDH13
226050_at	7.72e-07	4.76e-08	5.98044	8.09298	1.46914	TMCO3
201896_s_at	7.14e-07	4.35e-08	6.00117	8.18072	1.11234	PSRC1
229614_at	6.9e-07	4.18e-08	6.00998	8.21805	1.42316	ZNF320
1558027_s_at	5.97e-07	3.55e-08	6.04716	8.37585	1.18532	PRKAB2
225258_at	5.94e-07	3.53e-08	6.04862	8.38206	1.07103	FBLIM1
212563_at	5.88e-07	3.49e-08	6.05128	8.39335	1.15023	MIR7112
225105_at	5.77e-07	3.41e-08	6.05644	8.41528	1.78366	C12orf75
219404_at	5.69e-07	3.36e-08	6.06033	8.43183	1.34008	EPS8L3
219306_at	5.69e-07	3.35e-08	6.0605	8.43255	1.15332	KIF15
37462_i_at	5.67e-07	3.35e-08	6.06103	8.43482	1.24549	SF3A2
205229_s_at	5.62e-07	3.31e-08	6.06362	8.44581	2.1014	COCH
224747_at	5.62e-07	3.3e-08	6.06388	8.44695	1.31194	UBE2Q2
214097_at	5.29e-07	3.08e-08	6.07963	8.51398	1.01106	RPS21
212828_at	5.12e-07	2.98e-08	6.08765	8.54811	1.03338	SYNJ2
227646_at	4.64e-07	2.65e-08	6.11454	8.6628	1.23583	EBF1
214751_at	4.49e-07	2.55e-08	6.12291	8.69852	1.28451	ZNF468
204083_s_at	4.2e-07	2.36e-08	6.1405	8.77368	1.35226	TPM2
209825_s_at	4.08e-07	2.28e-08	6.14805	8.80596	1.01152	MIR3658
218847_at	3.98e-07	2.22e-08	6.15452	8.83363	1.61537	IGF2BP2
212964_at	3.91e-07	2.17e-08	6.15956	8.85519	1.20941	HIC2
207746_at	3.91e-07	2.17e-08	6.1593	8.85407	1.01919	POLQ
222433_at	3.47e-07	1.9e-08	6.19009	8.98597	1.49496	ENAH
228863_at	3.44e-07	1.88e-08	6.19272	8.99726	1.22469	PCDH17
220651_s_at	3.15e-07	1.7e-08	6.21518	9.09365	1.18784	MCM10
228033_at	2.76e-07	1.46e-08	6.24967	9.24194	1.2885	E2F7
226545_at	2.65e-07	1.39e-08	6.26002	9.28649	2.20149	CD109
225325_at	2.63e-07	1.38e-08	6.26152	9.29293	1.33006	MFSD6
224482_s_at	2.52e-07	1.32e-08	6.27267	9.34098	1.28142	RAB11FIP4
205890_s_at	2.45e-07	1.28e-08	6.27956	9.37065	1.90867	UBD
213194_at	2.42e-07	1.25e-08	6.28382	9.38903	1.92247	ROBO1
227629_at	2.28e-07	1.17e-08	6.29899	9.45448	1.13407	PRLR
223700_at	2.18e-07	1.12e-08	6.31025	9.50308	1.02707	MND1
244631_at	2.16e-07	1.1e-08	6.31284	9.51427	1.13234	LOC389834
210652_s_at	2.14e-07	1.09e-08	6.31546	9.5256	1.55635	TTC39A
206632_s_at	2.08e-07	1.06e-08	6.32269	9.55685	1.77678	APOBEC3B
204225_at	2.03e-07	1.03e-08	6.32921	9.58501	1.06101	HDAC4
213134_x_at	2.02e-07	1.02e-08	6.33037	9.59006	1.00947	BTG3
241342_at	1.96e-07	9.83e-09	6.33868	9.62598	1.2773	TMEM65
204078_at	1.95e-07	9.77e-09	6.34015	9.63236	1.13046	P3H4
226043_at	1.93e-07	9.67e-09	6.34254	9.64267	1.1081	GPSM1
210115_at	1.8e-07	8.94e-09	6.36004	9.71845	1.24611	RPL39L
226269_at	1.63e-07	7.93e-09	6.38695	9.8351	1.4708	GDAP1
228494_at	1.54e-07	7.45e-09	6.40092	9.89569	1.81563	PPP1R9A
204165_at	1.51e-07	7.27e-09	6.40649	9.91986	1.05174	WASF1
226134_s_at	1.41e-07	6.72e-09	6.42424	9.99698	1.1801	MSI2
228157_at	1.41e-07	6.77e-09	6.42267	9.99018	1.20669	ZNF207
220643_s_at	1.4e-07	6.69e-09	6.4252	10.0012	1.2282	FAIM
233014_at	1.23e-07	5.75e-09	6.45894	10.148	1.1825	IDI1
201136_at	1.22e-07	5.67e-09	6.46219	10.1621	1.35748	PLP2
227451_s_at	1.21e-07	5.65e-09	6.463	10.1657	1.09587	MCUR1
226485_at	1.18e-07	5.47e-09	6.47014	10.1967	1.04698	LOC101928274
203625_x_at	1.15e-07	5.31e-09	6.47698	10.2265	1.02383	SKP2
220840_s_at	1.13e-07	5.23e-09	6.48028	10.2409	1.04141	C1orf112
225681_at	1.03e-07	4.7e-09	6.50427	10.3456	2.36602	CTHRC1
225457_s_at	1.02e-07	4.63e-09	6.5075	10.3597	1.03597	OLMALINC
201943_s_at	1.01e-07	4.58e-09	6.50976	10.3696	1.20044	CPD
225520_at	9.86e-08	4.46e-09	6.51601	10.3969	1.37695	LOC101928195
217755_at	9.56e-08	4.31e-09	6.5236	10.43	1.27614	HN1
212605_s_at	9.54e-08	4.3e-09	6.52422	10.4327	1.0961	NUDT3
205463_s_at	9.43e-08	4.24e-09	6.52728	10.4461	1.47049	PDGFA
227177_at	8.76e-08	3.9e-09	6.54572	10.5267	1.03016	CORO2A
212371_at	8.58e-08	3.8e-09	6.55137	10.5515	1.01328	DESI2
33323_r_at	7.81e-08	3.42e-09	6.57493	10.6546	2.21314	SFN
204709_s_at	7.71e-08	3.37e-09	6.57828	10.6693	1.42931	KIF23
225390_s_at	7.64e-08	3.33e-09	6.58109	10.6816	1.24695	KLF13
203120_at	7.64e-08	3.33e-09	6.58107	10.6815	1.01714	TP53BP2
212062_at	7.43e-08	3.22e-09	6.58839	10.7136	1.07566	ATP9A
200052_s_at	7.3e-08	3.15e-09	6.59321	10.7347	1.25371	ILF2
225081_s_at	6.96e-08	2.98e-09	6.6056	10.7891	1.55117	CDCA7L
218051_s_at	6.49e-08	2.75e-09	6.6235	10.8676	1.52236	NT5DC2
242923_at	6.47e-08	2.74e-09	6.62446	10.8718	1.01462	ZNF678
204589_at	6.1e-08	2.57e-09	6.6386	10.934	1.1208	NUAK1
208103_s_at	5.98e-08	2.51e-09	6.64354	10.9557	1.11695	ANP32E
203502_at	5.86e-08	2.45e-09	6.64902	10.9798	1.00668	BPGM
204720_s_at	5.81e-08	2.43e-09	6.65115	10.9891	1.60193	DNAJC6
222803_at	5.17e-08	2.12e-09	6.68151	11.1227	1.2135	PRTFDC1
205830_at	4.92e-08	2e-09	6.69413	11.1783	2.2131	CLGN
214039_s_at	4.58e-08	1.84e-09	6.71194	11.2568	1.50752	LAPTM4B
201485_s_at	4.58e-08	1.85e-09	6.71168	11.2557	1.14238	RCN2
228654_at	4.57e-08	1.84e-09	6.71262	11.2598	1.11874	SPIN4
224367_at	4.45e-08	1.78e-09	6.71958	11.2905	2.23555	BEX2
227647_at	4.42e-08	1.77e-09	6.72135	11.2983	1.11782	KCNE3
209053_s_at	4.24e-08	1.68e-09	6.732	11.3453	1.26317	WHSC1
205394_at	4.09e-08	1.62e-09	6.74105	11.3853	1.16614	CHEK1
223366_at	3.64e-08	1.42e-09	6.76974	11.512	1.11786	ZNF704
1554628_at	3.63e-08	1.41e-09	6.77082	11.5168	1.52576	ZNF57
206247_at	3.57e-08	1.39e-09	6.77473	11.5341	1.1591	MICB
214830_at	3.57e-08	1.39e-09	6.7747	11.5339	1.25357	SLC38A6
223194_s_at	3.37e-08	1.3e-09	6.78895	11.597	1.06824	SLC22A23
224634_at	3.31e-08	1.28e-09	6.79352	11.6172	1.03151	GPATCH4
208650_s_at	3.3e-08	1.27e-09	6.79413	11.6199	2.94417	CD24
241370_at	3.25e-08	1.25e-09	6.7982	11.6379	1.4239	LOC286052
212281_s_at	2.81e-08	1.06e-09	6.83386	11.7959	1.01008	TMEM97
221521_s_at	2.64e-08	9.88e-10	6.84971	11.8662	1.06267	GINS2
211980_at	2.59e-08	9.64e-10	6.85509	11.8901	1.38171	COL4A1
225904_at	2.57e-08	9.55e-10	6.85715	11.8992	1.09235	CCSAP
44783_s_at	2.51e-08	9.33e-10	6.86228	11.922	1.38532	HEY1
225421_at	2.51e-08	9.3e-10	6.86305	11.9254	1.24661	PM20D2
209449_at	2.44e-08	8.99e-10	6.87044	11.9582	1.00807	LSM2
213523_at	2.39e-08	8.79e-10	6.8753	11.9798	1.14455	CCNE1
235840_at	2.37e-08	8.71e-10	6.87745	11.9894	1.08555	ZKSCAN3
221884_at	2.24e-08	8.14e-10	6.89236	12.0556	1.0964	MECOM
227558_at	2.21e-08	8.02e-10	6.89563	12.0701	1.19726	CBX4
226039_at	2.21e-08	8.01e-10	6.89565	12.0702	1.0176	MGAT4A
228106_at	1.82e-08	6.44e-10	6.94355	12.2834	1.10373	DCAF16
202733_at	1.8e-08	6.35e-10	6.94657	12.2968	1.21919	LOC101927705
228245_s_at	1.79e-08	6.32e-10	6.9478	12.3023	1.70309	LOC100509445
218622_at	1.71e-08	5.99e-10	6.95969	12.3553	1.06009	NUP37
228338_at	1.55e-08	5.35e-10	6.98429	12.4649	1.81272	COLCA2
213581_at	1.48e-08	5.07e-10	6.99593	12.5169	1.15894	PDCD2
210387_at	1.14e-08	3.8e-10	7.05926	12.7999	2.33007	HIST1H2BJ
202422_s_at	1.11e-08	3.67e-10	7.06661	12.8327	2.4933	ACSL4
201760_s_at	1.11e-08	3.67e-10	7.06654	12.8324	1.04468	WSB2
203196_at	1.04e-08	3.39e-10	7.08385	12.9099	1.41918	ABCC4
202338_at	1.04e-08	3.42e-10	7.0819	12.9012	1.1513	TK1
201577_at	1.02e-08	3.32e-10	7.08864	12.9314	1.0302	NME1
203228_at	1e-08	3.26e-10	7.09235	12.9479	1.25197	PAFAH1B3
203967_at	9.91e-09	3.21e-10	7.0957	12.963	1.79933	CDC6
206074_s_at	8.78e-09	2.82e-10	7.12422	13.0908	1.43323	HMGA1
226661_at	8.73e-09	2.79e-10	7.12615	13.0995	1.08192	CDCA2
1558956_s_at	8.52e-09	2.72e-10	7.13191	13.1253	1.19311	IFT80
229025_s_at	8.41e-09	2.68e-10	7.13514	13.1398	1.01801	IMMP1L
219493_at	8.37e-09	2.66e-10	7.13655	13.1461	1.22974	SHCBP1
226487_at	8.15e-09	2.58e-10	7.14361	13.1778	1.1231	FAM222A
209218_at	7.89e-09	2.48e-10	7.15171	13.2141	1.96993	SQLE
235126_at	7.64e-09	2.39e-10	7.16032	13.2528	1.23336	FLVCR1-AS1
226337_at	7.53e-09	2.35e-10	7.16422	13.2703	1.14722	GORAB
202202_s_at	7.5e-09	2.33e-10	7.16534	13.2753	1.10053	LAMA4
226282_at	7.32e-09	2.27e-10	7.17139	13.3025	1.50838	PTPN14
218542_at	7.11e-09	2.19e-10	7.1788	13.3358	1.44319	CEP55
202421_at	6.99e-09	2.15e-10	7.1829	13.3542	1.21316	IGSF3
210410_s_at	6.63e-09	2.02e-10	7.19642	13.415	1.00555	MSH5
203693_s_at	6.6e-09	2.01e-10	7.19739	13.4193	1.23849	E2F3
224513_s_at	6.51e-09	1.98e-10	7.20086	13.4349	1.01673	UBQLN4
213316_at	6.28e-09	1.9e-10	7.20964	13.4744	1.52923	KIAA1462
235466_s_at	5.84e-09	1.76e-10	7.22675	13.5514	1.03376	LOC102724017
232164_s_at	5.64e-09	1.7e-10	7.23445	13.586	2.05159	EPPK1
200999_s_at	5.27e-09	1.56e-10	7.25258	13.6677	1.2312	CKAP4
209071_s_at	4.63e-09	1.34e-10	7.28571	13.817	1.55185	RGS5
205097_at	4.59e-09	1.33e-10	7.28809	13.8277	1.61614	SLC26A2
224611_s_at	4.58e-09	1.32e-10	7.28839	13.829	1.02425	DNAJC5
225399_at	4.51e-09	1.3e-10	7.29226	13.8465	1.06913	TSEN15
214948_s_at	4.15e-09	1.18e-10	7.31333	13.9415	1.03583	TMF1
224587_at	3.99e-09	1.13e-10	7.32357	13.9877	1.04031	SUB1
203218_at	3.93e-09	1.11e-10	7.32752	14.0056	1.29552	MAPK9
235603_at	3.76e-09	1.05e-10	7.33892	14.0571	1.04676	HNRNPU
203336_s_at	3.58e-09	9.93e-11	7.35061	14.1099	1.03238	ITGB1BP1
235609_at	3.57e-09	9.87e-11	7.35192	14.1158	1.44542	BRIP1
225612_s_at	3.49e-09	9.62e-11	7.35759	14.1414	2.1651	B3GNT5
219555_s_at	3.44e-09	9.46e-11	7.36126	14.158	1.04046	CENPN
219060_at	3.26e-09	8.9e-11	7.37448	14.2178	1.15482	WDYHV1
226733_at	3.14e-09	8.5e-11	7.38426	14.262	1.34529	PFKFB2
219512_at	3.13e-09	8.45e-11	7.3857	14.2685	1.16554	DSN1
218816_at	3.07e-09	8.23e-11	7.39132	14.2939	1.59633	LRRC1
1556033_at	3.01e-09	8.06e-11	7.3958	14.3141	1.05223	LINC01138
202345_s_at	2.89e-09	7.69e-11	7.40606	14.3606	1.98075	FABP5
218783_at	2.78e-09	7.32e-11	7.41668	14.4087	1.18221	INTS7
226974_at	2.75e-09	7.22e-11	7.41957	14.4217	1.28715	NEDD4L
212810_s_at	2.66e-09	6.93e-11	7.42837	14.4616	1.16817	SLC1A4
227212_s_at	2.65e-09	6.9e-11	7.4293	14.4658	1.09665	PHF19
203262_s_at	2.6e-09	6.75e-11	7.43428	14.4883	1.0851	FAM50A
218966_at	2.54e-09	6.54e-11	7.44109	14.5192	1.16016	MYO5C
212155_at	2.49e-09	6.36e-11	7.44708	14.5463	1.13591	RNF187
227896_at	2.44e-09	6.22e-11	7.45166	14.5671	1.00695	BCCIP
234464_s_at	2.37e-09	6.02e-11	7.45901	14.6004	1.44715	EME1
205361_s_at	2.21e-09	5.59e-11	7.47495	14.6726	1.06744	PFDN4
204240_s_at	2.18e-09	5.5e-11	7.47812	14.687	1.21201	SMC2
226433_at	2.07e-09	5.18e-11	7.49122	14.7464	1.58682	RNF157
228455_at	1.89e-09	4.69e-11	7.51269	14.8438	1.32912	RBM15
200617_at	1.76e-09	4.33e-11	7.52989	14.9219	1.01138	MLEC
228433_at	1.75e-09	4.28e-11	7.53226	14.9327	1.02615	NFYA
203145_at	1.73e-09	4.22e-11	7.53551	14.9475	1.22765	SPAG5
212474_at	1.53e-09	3.68e-11	7.56507	15.0817	1.00814	AVL9
201853_s_at	1.49e-09	3.55e-11	7.5724	15.115	1.20016	CDC25B
209035_at	1.49e-09	3.57e-11	7.57158	15.1113	2.14518	MDK
209382_at	1.47e-09	3.5e-11	7.57538	15.1286	1.06102	POLR3C
201697_s_at	1.45e-09	3.45e-11	7.57848	15.1427	1.22848	DNMT1
227372_s_at	1.44e-09	3.41e-11	7.58153	15.1566	1.20212	BAIAP2L1
227679_at	1.41e-09	3.34e-11	7.58554	15.1748	1.14576	HDAC11
225702_at	1.38e-09	3.26e-11	7.59097	15.1995	1.05968	C8orf76
203155_at	1.37e-09	3.23e-11	7.59284	15.208	1.0696	SETDB1
208753_s_at	1.36e-09	3.19e-11	7.59554	15.2203	1.04164	NAP1L1
228397_at	1.35e-09	3.17e-11	7.59684	15.2262	1.16245	TUG1
213310_at	1.33e-09	3.12e-11	7.6001	15.241	1.3664	CASC7
213222_at	1.33e-09	3.1e-11	7.60166	15.2481	1.85155	PLCB1
205352_at	1.33e-09	3.11e-11	7.60101	15.2452	1.86009	SERPINI1
203715_at	1.19e-09	2.74e-11	7.62862	15.3708	1.18821	TBCE
1555225_at	1.18e-09	2.71e-11	7.63106	15.3819	1.21908	C1orf43
213301_x_at	1.18e-09	2.7e-11	7.63142	15.3836	1.04881	TRIM24
213610_s_at	1.16e-09	2.65e-11	7.63549	15.4021	1.16902	PHOSPHO2
225716_at	1.14e-09	2.6e-11	7.63931	15.4195	1.35473	BRI3BP
220770_s_at	1.07e-09	2.44e-11	7.65362	15.4847	1.13048	ZBED8
214804_at	1.05e-09	2.38e-11	7.65866	15.5076	1.05442	CENPI
213320_at	1.05e-09	2.37e-11	7.65977	15.5127	1.03114	PRMT3
202690_s_at	1.05e-09	2.35e-11	7.66104	15.5184	1.12504	SNRPD1
202413_s_at	1.04e-09	2.33e-11	7.66322	15.5284	1.07454	USP1
226980_at	1e-09	2.24e-11	7.67154	15.5663	1.5811	DEPDC1B
205107_s_at	9.31e-10	2.05e-11	7.69051	15.6528	1.00635	EFNA4
231835_at	8.94e-10	1.95e-11	7.70162	15.7034	1.1201	FAM213B
225521_at	8.85e-10	1.92e-11	7.70428	15.7156	1.00072	ANAPC7
223156_at	8.73e-10	1.89e-11	7.70764	15.7309	1.1703	MRPS23
224818_at	8.69e-10	1.88e-11	7.70887	15.7365	1.35526	SORT1
209849_s_at	8.37e-10	1.8e-11	7.71821	15.7791	1.08099	RAD51C
231188_at	7.91e-10	1.68e-11	7.73336	15.8482	1.24552	ZSCAN2
210720_s_at	7.73e-10	1.64e-11	7.73863	15.8723	1.07058	NECAB3
206239_s_at	7.59e-10	1.61e-11	7.74303	15.8923	3.99474	SPINK1
221677_s_at	7.53e-10	1.59e-11	7.74566	15.9044	1.32635	DONSON
222735_at	7.53e-10	1.58e-11	7.74687	15.9099	1.05785	TMEM38B
234983_at	7.49e-10	1.56e-11	7.74853	15.9174	1.80604	C12orf49
218324_s_at	6.95e-10	1.43e-11	7.76735	16.0034	1.31484	SPATS2
202589_at	6.94e-10	1.43e-11	7.76823	16.0074	1.82233	TYMS
213241_at	6.72e-10	1.37e-11	7.77692	16.0471	1.97808	PLXNC1
202161_at	6.59e-10	1.34e-11	7.78175	16.0691	1.05398	PKN1
219372_at	6.35e-10	1.28e-11	7.79141	16.1133	1.16829	IFT81
213485_s_at	5.94e-10	1.18e-11	7.80888	16.1931	1.0698	ABCC10
218903_s_at	5.89e-10	1.17e-11	7.8113	16.2042	1.15209	NABP2
201518_at	5.79e-10	1.15e-11	7.81495	16.2209	1.14482	CBX1
209421_at	5.38e-10	1.06e-11	7.83264	16.3017	1.64894	MSH2
221923_s_at	4.95e-10	9.64e-12	7.85224	16.3914	1.14517	NPM1
218909_at	4.83e-10	9.36e-12	7.85866	16.4208	1.18602	RPS6KC1
201202_at	4.66e-10	9e-12	7.86689	16.4584	1.2205	PCNA
208926_at	4.63e-10	8.93e-12	7.86853	16.4659	1.1541	NEU1
202758_s_at	4.19e-10	7.89e-12	7.89522	16.5881	1.00477	RFXANK
201897_s_at	4.04e-10	7.58e-12	7.90371	16.627	1.20022	CKS1B
224722_at	3.76e-10	6.95e-12	7.92227	16.712	1.01765	MIB1
218905_at	3.55e-10	6.48e-12	7.93704	16.7797	1.02979	INTS8
209627_s_at	3.42e-10	6.23e-12	7.94555	16.8187	1.22179	OSBPL3
229050_s_at	3.42e-10	6.24e-12	7.94531	16.8176	1.0633	SNORA17B
210983_s_at	3.22e-10	5.83e-12	7.95982	16.8841	1.40453	MCM7
230407_at	3.19e-10	5.77e-12	7.96197	16.894	1.08328	SBNO1
46323_at	3.16e-10	5.7e-12	7.9646	16.906	1.05687	CANT1
201587_s_at	3.02e-10	5.39e-12	7.97641	16.9602	1.43211	IRAK1
224233_s_at	3e-10	5.33e-12	7.97887	16.9715	1.32384	MSTO1
202666_s_at	2.99e-10	5.31e-12	7.97988	16.9761	1.05818	ACTL6A
211470_s_at	2.83e-10	5e-12	7.99272	17.035	2.9419	SULT1C2
200652_at	2.82e-10	4.97e-12	7.99388	17.0403	1.17596	SSR2
209642_at	2.81e-10	4.95e-12	7.99479	17.0445	1.85183	BUB1
205909_at	2.73e-10	4.78e-12	8.00235	17.0791	1.51013	POLE2
202365_at	2.7e-10	4.71e-12	8.00538	17.0931	1.09724	UNC119B
201774_s_at	2.67e-10	4.66e-12	8.00778	17.1041	1.22627	NCAPD2
225578_at	2.57e-10	4.45e-12	8.01723	17.1474	1.243	MZT1
209836_x_at	2.5e-10	4.31e-12	8.02438	17.1803	1.31722	BOLA2B
202184_s_at	2.5e-10	4.29e-12	8.02509	17.1835	1.09411	NUP133
226943_at	2.38e-10	4.07e-12	8.03645	17.2357	1.11877	C12orf73
225583_at	2.33e-10	3.95e-12	8.04292	17.2654	1.08798	UXS1
201764_at	2.32e-10	3.93e-12	8.04387	17.2697	1.34798	TMEM106C
212621_at	2.3e-10	3.88e-12	8.04675	17.2829	1.08476	NEMP1
208394_x_at	2.23e-10	3.74e-12	8.0547	17.3194	1.0415	ESM1
224610_at	2.18e-10	3.65e-12	8.05978	17.3428	1.18017	SNHG1
215629_s_at	2.11e-10	3.51e-12	8.06818	17.3813	1.27963	MIR15A
222640_at	2.1e-10	3.48e-12	8.0697	17.3883	1.16139	DNMT3A
212556_at	2.06e-10	3.42e-12	8.07378	17.4071	1.09833	SCRIB
215731_s_at	2.05e-10	3.4e-12	8.07503	17.4128	1.12038	MPHOSPH9
206949_s_at	2.02e-10	3.33e-12	8.07917	17.4318	1.17502	RUSC1
238021_s_at	1.97e-10	3.24e-12	8.08514	17.4592	2.65341	CRNDE
205733_at	1.93e-10	3.16e-12	8.09014	17.4822	1.06581	BLM
225060_at	1.74e-10	2.84e-12	8.11341	17.5892	1.18543	LRP11
206734_at	1.67e-10	2.69e-12	8.12437	17.6396	1.03251	JRKL
225837_at	1.65e-10	2.67e-12	8.12639	17.6488	1.115	RHNO1
201841_s_at	1.64e-10	2.64e-12	8.12833	17.6578	1.23035	HSPB1
219602_s_at	1.62e-10	2.61e-12	8.13097	17.6699	1.48897	PIEZO2
202326_at	1.56e-10	2.5e-12	8.14026	17.7126	1.24073	EHMT2
222889_at	1.53e-10	2.43e-12	8.14598	17.7389	1.02485	DCLRE1B
201128_s_at	1.47e-10	2.32e-12	8.15614	17.7856	1.04322	ACLY
205167_s_at	1.42e-10	2.22e-12	8.16525	17.8275	1.29768	CDC25C
238756_at	1.42e-10	2.23e-12	8.16436	17.8234	1.74377	GAS2L3
243539_at	1.41e-10	2.21e-12	8.1664	17.8328	1.19608	KIAA1841
219029_at	1.41e-10	2.2e-12	8.16798	17.8401	1.08302	TMEM267
204510_at	1.33e-10	2.06e-12	8.18172	17.9033	1.77112	CDC7
218594_at	1.33e-10	2.04e-12	8.18324	17.9103	1.07704	HEATR1
1553099_at	1.32e-10	2.02e-12	8.18612	17.9235	1.45911	TIGD1
209087_x_at	1.3e-10	1.99e-12	8.18919	17.9376	1.18641	MCAM
212247_at	1.22e-10	1.84e-12	8.20536	18.0121	1.11215	NUP205
204788_s_at	1.13e-10	1.69e-12	8.22391	18.0974	1.1301	PPOX
218735_s_at	1.13e-10	1.69e-12	8.22379	18.0969	1.0023	ZNF544
213175_s_at	1.12e-10	1.66e-12	8.22782	18.1155	1.0864	SNRPB
224896_s_at	1.12e-10	1.67e-12	8.22631	18.1085	1.1299	TTL
218296_x_at	1.1e-10	1.63e-12	8.23192	18.1343	1.13978	MSTO2P
226447_at	1.07e-10	1.57e-12	8.23908	18.1673	1.06675	ASH1L
213720_s_at	1.06e-10	1.55e-12	8.24156	18.1787	1.26082	SMARCA4
215017_s_at	1.02e-10	1.48e-12	8.25204	18.227	1.07185	FNBP1L
204000_at	1e-10	1.46e-12	8.25537	18.2423	1.00179	GNB5
230560_at	9.99e-11	1.45e-12	8.25667	18.2483	1.83617	STXBP6
222309_at	9.68e-11	1.4e-12	8.26436	18.2837	1.01254	C6orf62
226826_at	9.64e-11	1.39e-12	8.26547	18.2888	1.30779	LSM11
213226_at	9.5e-11	1.36e-12	8.26953	18.3075	1.91082	CCNA2
211072_x_at	9.18e-11	1.31e-12	8.27828	18.3479	1.13551	TUBA1B
202246_s_at	8.78e-11	1.24e-12	8.289	18.3973	1.01766	CDK4
222958_s_at	8.69e-11	1.23e-12	8.29203	18.4112	1.7174	DEPDC1
228323_at	8.35e-11	1.17e-12	8.30138	18.4543	1.48294	KNL1
201111_at	8.08e-11	1.13e-12	8.30949	18.4916	1.20666	CSE1L
219258_at	7.8e-11	1.08e-12	8.31835	18.5325	1.28816	TIPIN
205854_at	7.74e-11	1.07e-12	8.32039	18.5419	1.01651	TULP3
218576_s_at	7.64e-11	1.05e-12	8.32436	18.5602	1.01833	DUSP12
219000_s_at	7.6e-11	1.04e-12	8.32646	18.5699	1.43501	DSCC1
203856_at	6.99e-11	9.42e-13	8.34785	18.6685	1.26387	VRK1
204649_at	6.94e-11	9.33e-13	8.34989	18.6779	1.1253	TROAP
204244_s_at	6.9e-11	9.26e-13	8.35145	18.6851	1.12921	DBF4
208021_s_at	6.36e-11	8.49e-13	8.37008	18.771	1.12113	RFC1
219588_s_at	6.11e-11	8.07e-13	8.38071	18.82	1.17527	NCAPG2
218019_s_at	5.99e-11	7.89e-13	8.38553	18.8423	1.07251	PDXK
218361_at	5.64e-11	7.39e-13	8.39942	18.9063	1.29272	GOLPH3L
204962_s_at	5.63e-11	7.38e-13	8.39982	18.9082	1.89054	SLC35F6
210589_s_at	5.61e-11	7.33e-13	8.40114	18.9142	1.4702	GBAP1
218788_s_at	5.53e-11	7.21e-13	8.40457	18.9301	1.68118	SMYD3
221922_at	5.33e-11	6.91e-13	8.41381	18.9727	1.46923	GPSM2
222369_at	4.92e-11	6.28e-13	8.43389	19.0654	1.1838	NAA40
201584_s_at	4.81e-11	6.09e-13	8.4404	19.0955	1.26358	DDX39A
219037_at	4.81e-11	6.11e-13	8.43972	19.0923	1.12406	RRP15
238077_at	4.72e-11	5.96e-13	8.44521	19.1177	1.08771	KCTD6
1558700_s_at	4.68e-11	5.88e-13	8.44797	19.1304	1.2195	ZNF260
214061_at	4.58e-11	5.73e-13	8.45357	19.1562	1.51376	TBC1D31
205046_at	4.57e-11	5.69e-13	8.45476	19.1617	1.36167	CENPE
201956_s_at	4.52e-11	5.63e-13	8.457	19.1721	1.08273	GNPAT
218187_s_at	4.43e-11	5.48e-13	8.46274	19.1985	1.20006	C8orf33
235405_at	4.19e-11	5.13e-13	8.4769	19.2639	1.80347	GSTA4
202983_at	4.18e-11	5.09e-13	8.4787	19.2723	1.10797	HLTF
222825_at	4.02e-11	4.87e-13	8.48794	19.3149	1.06198	OTUD6B
213528_at	3.94e-11	4.74e-13	8.49368	19.3414	1.12161	METTL18
218728_s_at	3.64e-11	4.34e-13	8.51254	19.4285	1.44795	CNIH4
203284_s_at	3.39e-11	4e-13	8.52991	19.5087	1.43173	HS2ST1
206316_s_at	3.22e-11	3.78e-13	8.54194	19.5643	1.58938	KNTC1
207877_s_at	3.13e-11	3.65e-13	8.54887	19.5963	1.02779	NVL
227822_at	3.13e-11	3.67e-13	8.548	19.5923	1.32365	ZNF605
238441_at	2.82e-11	3.26e-13	8.57313	19.7084	2.15163	PRKAA2
203238_s_at	2.81e-11	3.24e-13	8.57449	19.7147	1.36218	NOTCH3
200843_s_at	2.78e-11	3.18e-13	8.5782	19.7318	1.01282	EPRS
221522_at	2.58e-11	2.94e-13	8.59512	19.8101	1.19809	ANKRD27
202220_at	2.58e-11	2.93e-13	8.5956	19.8123	1.22852	KIAA0907
55065_at	2.58e-11	2.94e-13	8.59493	19.8092	1.11409	MARK4
201714_at	2.53e-11	2.85e-13	8.60184	19.8411	1.46945	TUBG1
222036_s_at	2.23e-11	2.45e-13	8.63397	19.9896	1.68989	MCM4
225485_at	2.19e-11	2.39e-13	8.63919	20.0138	1.21669	CEP41
212541_at	2.19e-11	2.39e-13	8.63924	20.014	1.0428	FLAD1
217885_at	2.19e-11	2.39e-13	8.63899	20.0128	1.19939	IPO9
219192_at	2.19e-11	2.39e-13	8.63882	20.0121	1.22482	UBAP2
226962_at	2.07e-11	2.23e-13	8.6539	20.0817	1.21864	ZBTB41
228662_at	2.04e-11	2.18e-13	8.65792	20.1004	1.3673	SOCS7
206550_s_at	2.03e-11	2.18e-13	8.65868	20.1039	1.20069	NUP155
210691_s_at	2.01e-11	2.15e-13	8.6615	20.1169	1.32204	CACYBP
218538_s_at	1.99e-11	2.11e-13	8.66492	20.1327	1.13892	MRS2
201681_s_at	1.94e-11	2.05e-13	8.67126	20.162	1.4219	DLG5
236027_at	1.9e-11	2.01e-13	8.67563	20.1822	1.03319	SFR1
204127_at	1.82e-11	1.91e-13	8.68668	20.2334	1.2837	RFC3
226233_at	1.72e-11	1.8e-13	8.69926	20.2915	1.04308	B3GALNT2
232065_x_at	1.66e-11	1.72e-13	8.7081	20.3324	1.36366	CENPL
208808_s_at	1.54e-11	1.59e-13	8.72475	20.4094	1.62174	HMGB2
223530_at	1.52e-11	1.56e-13	8.72862	20.4273	1.52938	TDRKH
212591_at	1.48e-11	1.52e-13	8.73446	20.4544	1.065	ARID4B
212765_at	1.46e-11	1.49e-13	8.73945	20.4774	1.05938	CAMSAP2
227109_at	1.34e-11	1.34e-13	8.76133	20.5787	1.05887	CYP2R1
202321_at	1.34e-11	1.34e-13	8.76116	20.5779	1.54991	GGPS1
213911_s_at	1.24e-11	1.22e-13	8.78159	20.6724	1.19749	H2AFZ
212094_at	1.21e-11	1.18e-13	8.78758	20.7001	4.05923	PEG10
219212_at	1.19e-11	1.14e-13	8.79523	20.7355	1.00734	HSPA14
204444_at	1.19e-11	1.15e-13	8.7935	20.7275	1.77692	KIF11
209891_at	1.19e-11	1.14e-13	8.79513	20.7351	1.39833	SPC25
222988_s_at	1.12e-11	1.06e-13	8.81141	20.8104	1.01463	TMEM9
219990_at	1.02e-11	9.46e-14	8.83509	20.92	1.59805	E2F8
209586_s_at	1e-11	9.32e-14	8.83838	20.9352	1.21684	PRUNE1
225317_at	9.89e-12	9.11e-14	8.8431	20.9571	1.03155	ACBD6
213927_at	9.85e-12	9.03e-14	8.84508	20.9663	1.19	MAP3K9
211340_s_at	9.36e-12	8.51e-14	8.85751	21.0238	1.36779	MIR6756
201275_at	9.29e-12	8.41e-14	8.86002	21.0354	1.28738	FDPS
218252_at	9.23e-12	8.29e-14	8.86308	21.0496	1.61986	CKAP2
203073_at	8.54e-12	7.62e-14	8.88096	21.1323	1.08512	COG2
228597_at	8.3e-12	7.4e-14	8.88727	21.1616	1.40274	MIS18A
201771_at	8.17e-12	7.25e-14	8.89157	21.1814	1.08314	SCAMP3
202813_at	8.14e-12	7.2e-14	8.89282	21.1873	1.23008	TARBP1
1558692_at	8.11e-12	7.16e-14	8.89408	21.1931	1.50792	GLMP
239376_at	7.65e-12	6.68e-14	8.90888	21.2616	1.01817	DCLRE1C
223608_at	7e-12	6e-14	8.93158	21.3667	1.36323	EFCAB2
224885_s_at	6.62e-12	5.63e-14	8.94493	21.4285	1.02283	KRTCAP2
225687_at	6.56e-12	5.57e-14	8.94746	21.4402	2.25459	FAM83D
214221_at	5.64e-12	4.7e-14	8.98331	21.6062	1.05417	ALMS1
202779_s_at	5.64e-12	4.72e-14	8.98252	21.6026	1.65836	UBE2S
209408_at	5.16e-12	4.24e-14	9.0052	21.7076	1.8566	KIF2C
200788_s_at	5.16e-12	4.24e-14	9.00511	21.7071	1.12371	PEA15
213007_at	4.72e-12	3.82e-14	9.02705	21.8088	1.59724	FANCI
221509_at	4.47e-12	3.59e-14	9.04043	21.8708	1.09335	DENR
205053_at	4.45e-12	3.56e-14	9.04176	21.8769	1.60852	PRIM1
210052_s_at	3.99e-12	3.16e-14	9.06694	21.9935	1.8879	TPX2
218434_s_at	3.71e-12	2.92e-14	9.08414	22.0732	1.39877	AACS
225638_at	3.21e-12	2.49e-14	9.11778	22.229	1.07347	COA6
205807_s_at	3.14e-12	2.43e-14	9.12312	22.2537	1.79232	TUFT1
226566_at	3.1e-12	2.39e-14	9.12659	22.2698	1.03649	TRIM11
221685_s_at	2.78e-12	2.11e-14	9.15244	22.3895	1.35986	SPDL1
206188_at	2.54e-12	1.9e-14	9.17441	22.4913	1.2577	ZNF623
223274_at	2.09e-12	1.53e-14	9.22091	22.7066	1.56782	TCF19
213599_at	1.99e-12	1.44e-14	9.23296	22.7624	1.60977	OIP5
203477_at	1.89e-12	1.35e-14	9.24708	22.8278	2.62133	COL15A1
203046_s_at	1.8e-12	1.27e-14	9.25955	22.8856	1.18773	TIMELESS
226059_at	1.64e-12	1.13e-14	9.28424	23	1.66261	TOMM40L
34868_at	1.59e-12	1.1e-14	9.29148	23.0335	1.1775	SMG5
208939_at	1.58e-12	1.08e-14	9.29356	23.0431	1.09359	SEPHS1
219880_at	1.53e-12	1.03e-14	9.30389	23.091	1.16423	CTC-338M12.4
226129_at	1.53e-12	1.03e-14	9.30385	23.0908	1.42021	FAM83H
218308_at	1.42e-12	9.52e-15	9.32107	23.1705	1.48051	TACC3
228088_at	1.39e-12	9.22e-15	9.32798	23.2025	1.42287	SESTD1
205436_s_at	1.38e-12	9.1e-15	9.33077	23.2154	1.64122	H2AFX
224753_at	1.33e-12	8.76e-15	9.33862	23.2518	1.49384	CDCA5
224452_s_at	1.31e-12	8.56e-15	9.34349	23.2743	1.01533	FAM220A
222116_s_at	1.3e-12	8.5e-15	9.34516	23.282	1.55321	TBC1D16
203022_at	1.28e-12	8.3e-15	9.35006	23.3048	1.50996	RNASEH2A
228776_at	1.27e-12	8.24e-15	9.35166	23.3121	1.60733	GJC1
229017_s_at	1.23e-12	7.97e-15	9.35875	23.345	1.31028	DSTYK
201930_at	1.2e-12	7.75e-15	9.36477	23.3729	1.79785	MCM6
209219_at	1.2e-12	7.67e-15	9.36697	23.383	1.30653	MIR1236
204835_at	1.1e-12	6.94e-15	9.38798	23.4804	1.25469	POLA1
205176_s_at	1.07e-12	6.73e-15	9.39449	23.5105	1.55053	ITGB3BP
202963_at	1.07e-12	6.76e-15	9.39365	23.5066	1.27622	RFX5
227796_at	1.05e-12	6.53e-15	9.40105	23.5409	1.2608	ZFP62
202107_s_at	1.03e-12	6.36e-15	9.40655	23.5663	1.91761	MCM2
226265_at	1.02e-12	6.31e-15	9.40822	23.5741	1.12756	QSER1
1553984_s_at	9.97e-13	6.13e-15	9.41428	23.6021	1.30232	DTYMK
200771_at	9.92e-13	6.08e-15	9.41611	23.6106	1.73198	LAMC1
203316_s_at	9.26e-13	5.61e-15	9.43316	23.6895	1.14906	SNRPE
204033_at	9.16e-13	5.48e-15	9.43789	23.7114	1.83616	TRIP13
202261_at	9.16e-13	5.51e-15	9.43671	23.706	1.17785	VPS72
205194_at	7.68e-13	4.55e-15	9.47736	23.8941	2.09294	PSPH
223538_at	7.62e-13	4.48e-15	9.4806	23.9091	1.4531	SERF1B
213088_s_at	6.88e-13	4e-15	9.50471	24.0207	1.08287	DNAJC9
203564_at	6.16e-13	3.55e-15	9.52987	24.1372	1.36764	FANCG
217946_s_at	5.89e-13	3.35e-15	9.54213	24.1939	1.23439	SAE1
216237_s_at	5.87e-13	3.33e-15	9.54372	24.2013	1.61128	MCM5
203764_at	5.15e-13	2.86e-15	9.57548	24.3482	2.27242	DLGAP5
200882_s_at	5.12e-13	2.83e-15	9.57757	24.3579	1.19653	PSMD4
223229_at	4.86e-13	2.68e-15	9.58909	24.4112	1.96749	UBE2T
201555_at	4.77e-13	2.61e-15	9.59468	24.4371	1.63375	MCM3
208694_at	4.71e-13	2.56e-15	9.59937	24.4588	1.59732	PRKDC
221523_s_at	4.29e-13	2.29e-15	9.62278	24.5671	1.86509	RRAGD
38918_at	4.09e-13	2.14e-15	9.63698	24.6328	1.15326	SOX13
235158_at	4.09e-13	2.13e-15	9.63812	24.638	1.16234	TMEM209
203209_at	3.82e-13	1.98e-15	9.65364	24.7098	1.30776	RFC5
202633_at	3.8e-13	1.96e-15	9.65573	24.7195	1.15493	TOPBP1
209268_at	3.72e-13	1.89e-15	9.66346	24.7553	1.26838	VPS45
201477_s_at	3.67e-13	1.86e-15	9.66681	24.7707	1.33215	RRM1
223491_at	3.21e-13	1.61e-15	9.69807	24.9153	1.0094	COMMD2
201578_at	3.19e-13	1.59e-15	9.70025	24.9254	1.61193	PODXL
213869_x_at	3.13e-13	1.55e-15	9.70519	24.9482	1.31376	THY1
220206_at	3.11e-13	1.54e-15	9.70711	24.9571	1.15542	ZMYM1
204318_s_at	2.95e-13	1.43e-15	9.72184	25.0252	2.08925	GTSE1
223513_at	2.54e-13	1.19e-15	9.76105	25.2064	1.07436	CENPJ
218741_at	2.43e-13	1.13e-15	9.7721	25.2575	1.64648	CENPM
212554_at	2.15e-13	9.9e-16	9.80065	25.3895	2.19303	CAP2
205034_at	2.01e-13	9.19e-16	9.81631	25.4618	2.29179	CCNE2
238122_at	1.87e-13	8.4e-16	9.83542	25.5501	1.00065	RBM12B
204159_at	1.7e-13	7.48e-16	9.85999	25.6636	2.22383	CDKN2C
203550_s_at	1.15e-13	4.92e-16	9.94874	26.0734	1.25549	FAM189B
219481_at	1.01e-13	4.26e-16	9.9793	26.2144	1.19806	TTC13
226350_at	9.56e-14	3.99e-16	9.99352	26.28	2.19274	CHML
224320_s_at	7.51e-14	3.01e-16	10.0533	26.5558	1.70465	MCM8
219007_at	6.92e-14	2.75e-16	10.0728	26.6458	1.22121	NUP43
225655_at	6.53e-14	2.54e-16	10.0891	26.7208	2.21658	UHRF1
202954_at	5.29e-14	2.01e-16	10.139	26.9508	2.01728	UBE2C
212022_s_at	4.95e-14	1.84e-16	10.1576	27.0367	1.8925	MKI67
223381_at	4.41e-14	1.6e-16	10.1875	27.1743	2.52248	NUF2
201291_s_at	4.41e-14	1.61e-16	10.1866	27.1701	3.63934	TOP2A
236641_at	3.88e-14	1.38e-16	10.2194	27.3211	1.93117	KIF14
222476_at	3.72e-14	1.31e-16	10.2297	27.3686	1.17679	CNOT6
235253_at	3.71e-14	1.3e-16	10.2316	27.3774	1.08608	RAD1
222428_s_at	3.67e-14	1.28e-16	10.2346	27.3912	1.10219	LARS
209787_s_at	3.4e-14	1.15e-16	10.257	27.4943	1.04995	HMGN4
204170_s_at	3.1e-14	1.04e-16	10.2786	27.5932	2.07836	CKS2
202870_s_at	2.95e-14	9.85e-17	10.2909	27.6502	2.61399	CDC20
226287_at	2.74e-14	8.88e-17	10.3131	27.7523	1.77615	CCDC34
242560_at	2.71e-14	8.72e-17	10.317	27.7701	1.46678	FANCD2
205345_at	2.59e-14	8.28e-17	10.328	27.8204	1.60969	BARD1
201327_s_at	2.3e-14	7.29e-17	10.355	27.9449	1.21912	CCT6A
222848_at	2.26e-14	7.1e-17	10.3606	27.9706	1.8385	CENPK
202580_x_at	2.21e-14	6.87e-17	10.3677	28.0032	1.99028	FOXM1
201664_at	2.21e-14	6.83e-17	10.3689	28.0088	1.56488	SMC4
218726_at	2.12e-14	6.43e-17	10.3819	28.0681	1.63958	HJURP
202469_s_at	2.06e-14	6.21e-17	10.3894	28.1029	1.10795	CPSF6
218755_at	1.91e-14	5.74e-17	10.4061	28.1793	2.23236	KIF20A
228069_at	1.52e-14	4.53e-17	10.4565	28.411	1.74503	MTFR2
203362_s_at	1.42e-14	4.08e-17	10.4791	28.5149	2.2071	MAD2L1
218269_at	1.29e-14	3.63e-17	10.5039	28.6282	1.0278	DROSHA
225585_at	1.2e-14	3.31e-17	10.5237	28.7191	1.57136	RAP2A
222039_at	9.91e-15	2.64e-17	10.5718	28.94	1.48534	KIF18B
219148_at	9.91e-15	2.61e-17	10.5743	28.9514	2.47954	PBK
209609_s_at	8.86e-15	2.32e-17	10.5998	29.0681	1.10949	MRPL9
212766_s_at	7.56e-15	1.95e-17	10.6367	29.2369	1.40485	ISG20L2
200910_at	7.25e-15	1.84e-17	10.6488	29.2924	1.39911	LOC101927137
205449_at	5.94e-15	1.47e-17	10.6976	29.5158	1.88966	SAC3D1
209220_at	5.14e-15	1.24e-17	10.7335	29.6797	4.55184	GPC3
204767_s_at	4.37e-15	1.04e-17	10.7715	29.8536	1.82652	FEN1
225834_at	4.16e-15	9.75e-18	10.7852	29.9162	2.62656	FAM72A
201890_at	3.34e-15	7.56e-18	10.8396	30.1648	3.1877	RRM2
228401_at	3.19e-15	7.13e-18	10.8523	30.2225	1.96923	ATAD2
204146_at	2.67e-15	5.66e-18	10.9017	30.448	2.01931	RAD51AP1
221529_s_at	2.42e-15	5.09e-18	10.9248	30.5531	1.69064	PLVAP
218355_at	2.07e-15	4.29e-18	10.9615	30.7203	2.46523	KIF4A
218979_at	1.8e-15	3.66e-18	10.9953	30.8742	1.33874	RMI1
229538_s_at	1.59e-15	3.17e-18	11.0267	31.0171	1.66106	IQGAP3
209044_x_at	1.4e-15	2.76e-18	11.0561	31.1511	1.36348	SF3B4
227350_at	1.32e-15	2.55e-18	11.0736	31.2308	2.17886	HELLS
205339_at	1.12e-15	2.1e-18	11.1156	31.4213	1.72776	STIL
201377_at	1.05e-15	1.92e-18	11.1347	31.508	1.41081	UBAP2L
218883_s_at	6.5e-16	1.14e-18	11.2466	32.0157	2.51589	CENPU
223307_at	3.58e-16	6.16e-19	11.3802	32.6204	1.91693	CDCA3
204026_s_at	1.75e-16	2.92e-19	11.542	33.3507	2.62525	ZWINT
202503_s_at	1.55e-16	2.53e-19	11.5733	33.4919	2.60628	KIAA0101
204825_at	1.41e-16	2.27e-19	11.5968	33.5973	2.28477	MELK
228191_at	1.04e-16	1.64e-19	11.6677	33.9163	2.16163	FLVCR1
203429_s_at	8.94e-17	1.39e-19	11.7034	34.0769	1.51457	SUCO
218662_s_at	7.37e-17	1.09e-19	11.7561	34.3132	2.49104	NCAPG
202095_s_at	6.97e-17	1.02e-19	11.7707	34.3787	2.62102	BIRC5
203358_s_at	6.97e-17	1.01e-19	11.773	34.3888	2.27153	EZH2
230165_at	4.52e-17	6.2e-20	11.8794	34.8656	2.17553	SGO2
222606_at	3.7e-17	4.88e-20	11.9321	35.1011	1.37406	ZWILCH
203755_at	2.88e-17	3.69e-20	11.9933	35.374	2.60872	BUB1B
222843_at	2.6e-17	3.18e-20	12.0255	35.5177	1.97279	FIGNL1
204023_at	2.56e-17	3.09e-20	12.0322	35.5479	2.09046	RFC4
201656_at	2.38e-17	2.74e-20	12.0584	35.6645	1.47866	ITGA6
222608_s_at	1.76e-17	1.88e-20	12.1415	36.0342	2.97802	ANLN
201088_at	1.27e-17	1.32e-20	12.2189	36.3778	1.86371	KPNA2
208079_s_at	9.76e-18	9.64e-21	12.2882	36.6852	2.89491	AURKA
218585_s_at	9.76e-18	9.54e-21	12.2906	36.6957	3.07608	DTL
202705_at	7.83e-18	7.31e-21	12.3494	36.9563	2.32866	CCNB2
218350_s_at	4.84e-18	4.34e-21	12.4649	37.4662	2.22961	GMNN
203213_at	2.36e-18	2.03e-21	12.6331	38.2066	2.9288	CDK1
207165_at	2.1e-18	1.77e-21	12.6642	38.3431	2.91257	HMMR
200783_s_at	2.1e-18	1.75e-21	12.6659	38.3506	1.89053	STMN1
207828_s_at	1.99e-18	1.57e-21	12.6908	38.4597	2.54236	CENPF
209714_s_at	1.11e-18	8.3e-22	12.8327	39.0806	3.01022	CDKN3
203554_x_at	8.06e-19	5.75e-22	12.9149	39.4392	2.35284	PTTG1
218009_s_at	3.37e-19	2.29e-22	13.1212	40.3361	2.97607	PRC1
204822_at	2.17e-19	1.43e-22	13.2278	40.7972	3.03871	TTK
206102_at	1.87e-19	1.2e-22	13.2673	40.9677	3.08354	GINS1
204162_at	8.6e-20	4.69e-23	13.4803	41.8843	2.70837	NDC80
214710_s_at	5.93e-20	3.03e-23	13.5793	42.3082	3.17842	CCNB1
204641_at	5.25e-20	2.4e-23	13.6328	42.537	2.74893	NEK2
218039_at	4.97e-20	2.13e-23	13.6604	42.6548	2.81062	NUSAP1
228273_at	4.97e-20	2.18e-23	13.6546	42.6302	3.0547	PRR11
226936_at	3.08e-20	1.13e-23	13.8054	43.272	2.39546	CENPW
219918_s_at	1.54e-20	5.08e-24	13.989	44.0498	3.73643	ASPM
219787_s_at	1.15e-20	3.57e-24	14.07	44.3919	2.8928	ECT2
222077_s_at	5.41e-22	1.29e-25	14.8466	47.625	3.01195	RACGAP1
229819_at	1.6e-06	1.09e-07	-5.78824	7.28553	-2.0569	A1BG
205969_at	0.000114	1.48e-05	-4.58883	2.54873	-1.01717	AADAC
223593_at	1.27e-15	2.42e-18	-11.0843	31.2792	-2.04525	AADAT
214829_at	0.000373	5.83e-05	-4.22599	1.24239	-1.30165	AASS
209459_s_at	2.93e-07	1.56e-08	-6.23426	9.17563	-1.60404	ABAT
217504_at	8.59e-06	7.61e-07	-5.32916	5.4058	-1.6365	ABCA6
204719_at	2.1e-06	1.49e-07	-5.71517	6.98156	-2.33304	ABCA8
208288_at	0.000314	4.76e-05	-4.28065	1.43481	-1.2588	ABCB11
1570505_at	0.000218	3.13e-05	-4.39307	1.83548	-1.47717	ABCB4
206155_at	1.56e-06	1.06e-07	-5.79466	7.31232	-1.08211	ABCC2
209735_at	3.2e-05	3.42e-06	-4.96156	3.95757	-1.24744	ABCG2
220383_at	0.00211	0.000439	-3.65472	-0.66617	-1.07688	ABCG5
202740_at	9.96e-09	3.24e-10	-7.09373	12.9542	-1.12457	ABHD14A
63825_at	5.11e-06	4.17e-07	-5.47302	5.9869	-1.02782	ABHD2
221679_s_at	1.01e-05	9.23e-07	-5.28262	5.21947	-1.02993	ABHD6
223395_at	8.97e-07	5.64e-08	-5.9411	7.9268	-1.61487	ABI3BP
205730_s_at	5.23e-08	2.15e-09	-6.6782	11.1081	-1.28188	ABLIM3
214274_s_at	3.78e-12	2.98e-14	-9.07939	22.0512	-1.4933	ACAA1
241114_s_at	1.29e-09	3.01e-11	-7.60807	15.2773	-1.47173	ACAA2
49452_at	0.000118	1.54e-05	-4.57971	2.5151	-1.07191	ACACB
206068_s_at	6.67e-08	2.84e-09	-6.61647	10.8367	-1.81377	ACADL
202366_at	2.63e-08	9.83e-10	-6.85088	11.8714	-1.01066	ACADS
226030_at	5.71e-07	3.38e-08	-6.05885	8.42554	-1.41469	ACADSB
205412_at	2.36e-10	4.02e-12	-8.03885	17.2467	-1.34589	ACAT1
230602_at	8.13e-06	7.16e-07	-5.34376	5.46442	-1.57335	ACMSD
238160_at	6.45e-07	3.88e-08	-6.02731	8.29157	-2.02167	ACOT12
227962_at	2.64e-07	1.39e-08	-6.26069	9.28935	-1.12051	ACOX1
205364_at	2.23e-05	2.26e-06	-5.064	4.35559	-1.07863	ACOX2
201963_at	5.09e-07	2.96e-08	-6.0892	8.55471	-1.52431	ACSL1
218322_s_at	7.19e-06	6.22e-07	-5.37752	5.60029	-1.41647	ACSL5
230554_at	2.67e-05	2.77e-06	-5.01359	4.15916	-1.9437	ACSM2A
241915_at	2.17e-05	2.19e-06	-5.07135	4.38434	-1.33188	ACSM2B
210377_at	1.23e-14	3.43e-17	-10.516	28.6838	-2.65915	ACSM3
89977_at	1.55e-07	7.49e-09	-6.39989	9.89123	-2.40091	ACSM5
222162_s_at	9.25e-07	5.83e-08	-5.9336	7.89516	-1.38606	ADAMTS1
223844_at	6.85e-14	2.71e-16	-10.0759	26.66	-1.31646	ADAMTS13
226311_at	5.72e-06	4.76e-07	-5.44194	5.8607	-1.39915	ADAMTS2
213974_at	3.58e-09	9.94e-11	-7.3504	14.1089	-1.49029	ADAMTSL3
1569542_at	5.28e-06	4.33e-07	-5.4642	5.95107	-1.22069	ADGRA3
213094_at	0.00108	0.000201	-3.88198	0.069926	-1.16352	ADGRG6
1553296_at	2.35e-14	7.48e-17	-10.3497	27.9204	-2.04839	ADGRG7
207820_at	1.04e-08	3.41e-10	-7.08297	12.906	-2.7636	ADH1A
209613_s_at	1.35e-07	6.45e-09	-6.43352	10.0373	-3.09684	ADH1B
206262_at	1.69e-09	4.09e-11	-7.54198	14.9768	-3.18932	ADH1C
231678_s_at	2.4e-08	8.86e-10	-6.87356	11.9721	-4.35723	ADH4
214261_s_at	1.43e-10	2.25e-12	-8.16236	17.8142	-1.99615	ADH6
203571_s_at	7.64e-05	9.3e-06	-4.70876	2.99502	-1.43353	ADIRF
204120_s_at	1.28e-06	8.4e-08	-5.84928	7.54073	-1.05313	ADK
223660_at	1.72e-09	4.19e-11	-7.53719	14.9551	-1.17446	ADORA3
237390_at	1.78e-09	4.37e-11	-7.52783	14.9126	-2.97014	ADRA1A
206170_at	7.67e-06	6.69e-07	-5.3601	5.53016	-1.26009	ADRB2
206840_at	4.21e-12	3.35e-14	-9.05512	21.9388	-3.20374	AFM
203566_s_at	3.38e-06	2.58e-07	-5.58675	6.45155	-1.14425	AGL
208016_s_at	4.56e-08	1.83e-09	-6.71313	11.2621	-1.55975	AGTR1
210327_s_at	6.4e-05	7.61e-06	-4.75992	3.18746	-1.53479	AGXT
229229_at	4.49e-11	5.58e-13	-8.45893	19.181	-2.08931	AGXT2
210929_s_at	0.00255	0.000549	-3.5881	-0.87585	-1.2275	AHSG
212543_at	5.57e-06	4.61e-07	-5.44909	5.88971	-1.41053	AIM1
217626_at	0.01	0.0028	-3.0761	-2.38821	-1.00678	AKR1C1
210558_at	9.87e-06	8.96e-07	-5.28995	5.24875	-1.87371	AKR1C4
207102_at	4.53e-09	1.31e-10	-7.29143	13.8428	-3.06771	AKR1D1
206469_x_at	5.33e-11	6.89e-13	-8.41421	18.9746	-1.84034	AKR7A3
205633_s_at	4.44e-10	8.47e-12	-7.88007	16.5188	-1.66704	ALAS1
1565228_s_at	0.00017	2.35e-05	-4.46887	2.10937	-1.3391	ALB
209645_s_at	1.58e-12	1.09e-14	-9.29259	23.0386	-1.59015	ALDH1B1
205208_at	1.87e-05	1.86e-06	-5.11245	4.54537	-1.73379	ALDH1L1
201425_at	3.95e-11	4.75e-13	-8.49307	19.3386	-1.49323	ALDH2
221589_s_at	1.92e-05	1.91e-06	-5.10595	4.51985	-1.12852	ALDH6A1
220148_at	3.52e-06	2.71e-07	-5.57582	6.40669	-2.21835	ALDH8A1
211357_s_at	0.000123	1.61e-05	-4.56708	2.46856	-1.71823	ALDOB
215783_s_at	3.79e-06	2.95e-07	-5.55541	6.32304	-1.05012	ALPL
229596_at	1.96e-05	1.96e-06	-5.09952	4.49464	-1.26702	AMDHD1
205141_at	9.87e-12	9.07e-14	-8.8441	20.9617	-2.27297	ANG
231773_at	1.64e-07	8.02e-09	-6.38446	9.82428	-1.18378	ANGPTL1
219803_at	7.6e-06	6.63e-07	-5.36254	5.53997	-1.62463	ANGPTL3
223967_at	8.6e-20	4.72e-23	-13.4787	41.8773	-1.96624	ANGPTL6
206385_s_at	3.44e-06	2.64e-07	-5.5819	6.43165	-1.60927	ANK3
220112_at	7.55e-15	1.93e-17	-10.6386	29.2456	-1.27065	ANKRD55
218804_at	0.000814	0.000144	-3.97627	0.384531	-1.35303	ANO1
228573_at	1.1e-07	5.04e-09	-6.48862	10.2773	-1.06399	ANTXR2
210143_at	2.89e-09	7.69e-11	-7.40603	14.3604	-2.38182	ANXA10
205083_at	7.56e-05	9.19e-06	-4.71193	3.00693	-1.89669	AOX1
206350_at	1.77e-05	1.73e-06	-5.12921	4.61127	-1.95798	APCS
217073_x_at	0.00102	0.000188	-3.90101	0.132992	-1.52106	APOA1
224243_at	5.62e-06	4.67e-07	-5.44641	5.87883	-1.3346	APOA5
205820_s_at	0.000297	4.46e-05	-4.29814	1.49671	-1.01402	APOC3
206738_at	7.03e-05	8.48e-06	-4.73241	3.08383	-1.67505	APOC4
207262_at	1.11e-13	4.7e-16	-9.95884	26.12	-3.62296	APOF
209546_s_at	6.32e-11	8.41e-13	-8.37203	18.78	-1.23474	APOL1
39248_at	5.27e-08	2.17e-09	-6.67633	11.0999	-1.17376	AQP3
205568_at	1.78e-05	1.75e-06	-5.12656	4.60082	-2.09012	AQP9
226192_at	1.6e-05	1.55e-06	-5.15616	4.71744	-1.6762	AR
206177_s_at	8.31e-05	1.03e-05	-4.6835	2.90045	-1.66087	ARG1
227197_at	2.47e-05	2.54e-06	-5.03522	4.24332	-1.02214	ARHGEF26
225283_at	5.63e-05	6.55e-06	-4.79805	3.33169	-1.11383	ARRDC4
242496_at	3.95e-06	3.1e-07	-5.54366	6.27497	-1.52413	ART4
206743_s_at	1.57e-06	1.07e-07	-5.79325	7.30642	-1.04844	ASGR1
204608_at	8.91e-08	3.98e-09	-6.54147	10.5081	-1.14082	ASL
206030_at	4.4e-15	1.05e-17	-10.7684	29.8396	-2.17972	ASPA
230912_at	8.37e-10	1.8e-11	-7.71836	15.7798	-1.03701	ASPDH
1557226_a_at	2.67e-12	2.01e-14	-9.16244	22.4358	-1.13121	ASPG
219087_at	0.000323	4.92e-05	-4.27195	1.40406	-1.34968	ASPN
207076_s_at	2.05e-07	1.04e-08	-6.32683	9.57474	-1.53996	ASS1
202672_s_at	7.37e-07	4.51e-08	-5.99251	8.14405	-1.68876	ATF3
204999_s_at	0.00157	0.000312	-3.75504	-0.345178	-1.5117	ATF5
228890_at	9.17e-05	1.15e-05	-4.65435	2.79172	-1.01078	ATOH8
226785_at	4.57e-07	2.6e-08	-6.1182	8.67838	-1.54319	ATP11C
242680_at	0.000828	0.000147	-3.97052	0.365185	-1.59387	AVPR1A
202686_s_at	7.62e-12	6.63e-14	-8.91028	21.2681	-1.5372	AXL
209309_at	3.46e-07	1.89e-08	-6.19074	8.98878	-1.75751	AZGP1
217014_s_at	9.36e-10	2.07e-11	-7.68902	15.6459	-2.01956	AZGP1P1
238987_at	3.48e-05	3.77e-06	-4.93702	3.86289	-1.14223	B4GALT1
206913_at	0.00118	0.000222	-3.85362	-0.023669	-1.11079	BAAT
202391_at	8.09e-06	7.12e-07	-5.3453	5.47062	-1.48201	BASP1
205363_at	4.07e-10	7.64e-12	-7.90204	16.6194	-2.60435	BBOX1
205433_at	1.47e-06	9.93e-08	-5.81034	7.37781	-2.49584	BCHE
210653_s_at	2.41e-09	6.14e-11	-7.45451	14.58	-1.47844	BCKDHB
232449_at	1.87e-19	1.2e-22	-13.2674	40.9682	-3.3089	BCO2
211715_s_at	1.75e-06	1.21e-07	-5.76403	7.1846	-1.47567	BDH1
235155_at	2.15e-13	9.94e-16	-9.79959	25.3845	-1.29109	BDH2
213905_x_at	1.49e-05	1.43e-06	-5.1756	4.79419	-1.35584	BGN
201169_s_at	6.13e-05	7.24e-06	-4.77277	3.23601	-1.25437	BHLHE40
206119_at	4.65e-06	3.75e-07	-5.49852	6.0907	-1.92247	BHMT
230309_at	0.000345	5.32e-05	-4.25068	1.32911	-1.17504	BHMT2
210106_at	1.34e-14	3.82e-17	-10.4932	28.5794	-1.60184	BLOC1S1
201641_at	3.46e-07	1.89e-08	-6.19062	8.98826	-1.19436	BST2
227099_s_at	3.95e-06	3.09e-07	-5.54409	6.27672	-1.63162	C11orf96
220084_at	2.42e-07	1.26e-08	-6.28283	9.38478	-1.06685	C14orf105
228532_at	1.39e-10	2.16e-12	-8.17108	17.8543	-1.36445	C1orf162
238625_at	4.19e-06	3.32e-07	-5.52761	6.20937	-1.56784	C1orf168
218232_at	1.56e-06	1.06e-07	-5.79491	7.31337	-1.28972	C1QA
202953_at	4.04e-06	3.18e-07	-5.53785	6.25123	-1.38902	C1QB
225353_s_at	1.36e-05	1.29e-06	-5.20069	4.89348	-1.21701	C1QC
220975_s_at	6.69e-10	1.36e-11	-7.77816	16.0528	-1.12446	C1QTNF1
212067_s_at	2.12e-09	5.31e-11	-7.4859	14.7223	-1.91817	C1R
218983_at	1.76e-09	4.32e-11	-7.53032	14.9239	-1.563	C1RL
208747_s_at	9.48e-07	5.99e-08	-5.92756	7.86973	-1.48744	C1S
1554533_at	2.77e-06	2.05e-07	-5.64092	6.67444	-1.01967	C2
231691_at	4.76e-12	3.87e-14	-9.0243	21.796	-3.09814	C3P1
214428_x_at	0.000165	2.27e-05	-4.4771	2.13929	-1.14352	C4B
205654_at	5.66e-06	4.7e-07	-5.44462	5.87159	-1.65091	C4BPA
224605_at	3.18e-09	8.64e-11	-7.38082	14.2464	-1.02915	C4orf3
210168_at	1.61e-11	1.67e-13	-8.71525	20.3655	-3.16111	C6
202992_at	6.89e-10	1.42e-11	-7.77006	16.0157	-2.98905	C7
206305_s_at	1.42e-10	2.23e-12	-8.16502	17.8265	-2.52939	C8A
206979_at	1.12e-10	1.66e-12	-8.22707	18.112	-1.96672	C8B
218541_s_at	4.25e-11	5.25e-13	-8.47217	19.2421	-2.23382	C8orf4
206727_at	2.05e-12	1.49e-14	-9.2261	22.7307	-5.04442	C9
225919_s_at	4.13e-07	2.31e-08	-6.14526	8.79401	-1.04911	C9orf72
209301_at	1e-08	3.26e-10	-7.09257	12.949	-2.04776	CA2
207421_at	1.11e-08	3.67e-10	-7.06654	12.8324	-1.3356	CA5A
201432_at	1.97e-07	9.91e-09	-6.33685	9.61807	-1.20862	CAT
213626_at	6.84e-09	2.1e-10	-7.18838	13.3788	-1.19174	CBR4
1553972_a_at	9.12e-05	1.14e-05	-4.65616	2.79846	-1.04407	CBS
229641_at	1.02e-13	4.31e-16	-9.9771	26.2042	-1.35321	CCBE1
223316_at	1.06e-10	1.56e-12	-8.24075	18.175	-1.28991	CCDC3
226756_at	3.65e-08	1.42e-09	-6.76921	11.5097	-1.42457	CCDC71L
205392_s_at	9.52e-13	5.81e-15	-9.42548	23.654	-1.92534	CCL15
207354_at	0.000464	7.5e-05	-4.15708	1.00216	-1.40411	CCL16
210072_at	1.78e-07	8.83e-09	-6.36292	9.7309	-1.63221	CCL19
216598_s_at	2.35e-08	8.62e-10	-6.87976	11.9996	-1.88335	CCL2
204606_at	4.88e-07	2.81e-08	-6.10095	8.60479	-1.3507	CCL21
205114_s_at	1.85e-06	1.29e-07	-5.74867	7.12068	-1.25852	CCL3L3
204103_at	2.33e-08	8.51e-10	-6.88259	12.0122	-1.52246	CCL4
1405_i_at	4.88e-05	5.57e-06	-4.83925	3.48828	-1.227	CCL5
208712_at	0.00434	0.00103	-3.3964	-1.46301	-1.04507	CCND1
205098_at	6.98e-09	2.15e-10	-7.18327	13.3558	-1.24392	CCR1
201743_at	7.55e-11	1.03e-12	-8.32909	18.582	-2.15867	CD14
215049_x_at	4.91e-09	1.44e-10	-7.27086	13.75	-1.92439	CD163
205789_at	2.91e-08	1.1e-09	-6.82505	11.7569	-1.63532	CD1D
203547_at	4.52e-12	3.65e-14	-9.03645	21.8523	-1.38457	CD4
206680_at	2.87e-17	3.57e-20	-12.0003	35.4054	-2.68264	CD5L
209795_at	3.4e-07	1.85e-08	-6.19533	9.00845	-1.41756	CD69
205627_at	4.94e-07	2.85e-08	-6.09733	8.58939	-1.51879	CDA
221556_at	0.000276	4.11e-05	-4.31999	1.57425	-1.00467	CDC14B
228561_at	6.99e-11	9.42e-13	-8.34791	18.6688	-1.30019	CDC37L1
206898_at	6.32e-12	5.34e-14	-8.95603	21.4799	-2.02879	CDH19
220186_s_at	1.4e-19	8.44e-23	-13.347	41.3113	-2.30594	CDHR2
220075_s_at	0.0011	0.000206	-3.87501	0.046889	-1.22506	CDHR5
204154_at	0.00375	0.000866	-3.44977	-1.30198	-1.41723	CDO1
213006_at	1.49e-08	5.12e-10	-6.99374	12.5071	-1.72948	CEBPD
213509_x_at	3.47e-05	3.76e-06	-4.93762	3.86518	-1.24305	CES2
206210_s_at	8.61e-17	1.32e-19	-11.714	34.1243	-2.54358	CETP
202357_s_at	2.52e-05	2.6e-06	-5.02945	4.22085	-1.19425	CFB
213800_at	0.000272	4.04e-05	-4.325	1.59208	-1.32267	CFH
206910_x_at	0.000374	5.83e-05	-4.22556	1.24091	-1.15605	CFHR2
1554459_s_at	3.66e-10	6.72e-12	-7.92947	16.745	-2.94356	CFHR3
207874_s_at	2.36e-10	4.01e-12	-8.03945	17.2494	-3.27614	CFHR4
208088_s_at	0.0012	0.000227	-3.84688	-0.045823	-1.72475	CFHR5
1555564_a_at	2.12e-11	2.3e-13	-8.64681	20.049	-2.40317	CFI
233496_s_at	0.000327	5e-05	-4.26763	1.38881	-1.01411	CFL2
206380_s_at	3.27e-20	1.26e-23	-13.7805	43.1665	-2.39601	CFP
205043_at	9.18e-10	2.01e-11	-7.69514	15.6739	-1.08482	CFTR
209396_s_at	0.044	0.0171	-2.43051	-4.0224	-1.34968	CHI3L1
211248_s_at	1.97e-08	7.04e-10	-6.92418	12.1971	-1.22242	CHRD
220446_s_at	4.95e-14	1.85e-16	-10.1572	27.0348	-1.28231	CHST4
221188_s_at	3.88e-12	3.07e-14	-9.07322	22.0226	-2.14216	CIDEB
223961_s_at	5.41e-09	1.61e-10	-7.24555	13.636	-1.38997	CISH
207980_s_at	0.00145	0.000283	-3.78284	-0.255098	-1.04156	CITED2
220496_at	4.91e-26	8.97e-31	-17.7801	59.1051	-3.96182	CLEC1B
1559065_a_at	3.3e-25	1.85e-29	-17.0068	56.1918	-3.80612	CLEC4G
207995_s_at	4.22e-20	1.7e-23	-13.7116	42.8731	-2.97366	CLEC4M
229777_at	3.52e-11	4.16e-13	-8.52135	19.4692	-3.1341	CLRN3
222043_at	6.76e-10	1.38e-11	-7.77512	16.0389	-1.5462	CLU
238440_at	7.3e-07	4.46e-08	-5.99522	8.15554	-1.27961	CLYBL
227522_at	4.27e-06	3.4e-07	-5.52206	6.1867	-1.33633	CMBL
223047_at	3.7e-07	2.04e-08	-6.17363	8.91542	-1.02515	CMTM6
223699_at	4.46e-23	7.34e-27	-15.5299	50.4031	-4.08685	CNDP1
229831_at	2.52e-06	1.84e-07	-5.66691	6.78172	-1.73047	CNTN3
203641_s_at	0.000347	5.35e-05	-4.24891	1.32289	-1.00889	COBLL1
207420_at	7e-16	1.24e-18	-11.2285	31.9339	-1.65617	COLEC10
219873_at	1.38e-11	1.39e-13	-8.7538	20.5438	-1.92599	COLEC11
208817_at	3.36e-08	1.3e-09	-6.78953	11.5995	-1.30842	COMT
224583_at	0.000586	9.82e-05	-4.08283	0.746288	-1.07944	COTL1
1558034_s_at	2.27e-08	8.28e-10	-6.88855	12.0386	-1.54744	CP
206651_s_at	3.65e-07	2e-08	-6.17766	8.93269	-1.07871	CPB2
1555250_a_at	7.62e-13	4.47e-15	-9.48094	23.9107	-1.41873	CPEB3
228728_at	6.87e-10	1.41e-11	-7.77104	16.0202	-2.12104	CPED1
206256_at	5.01e-06	4.08e-07	-5.47859	6.00955	-1.07693	CPN1
216223_at	3.43e-06	2.63e-07	-5.5825	6.43411	-1.51839	CPN2
204920_at	0.000558	9.26e-05	-4.09904	0.801892	-2.21037	CPS1
204263_s_at	1.48e-07	7.13e-09	-6.41098	9.93938	-1.01816	CPT2
244313_at	3.9e-09	1.1e-10	-7.3295	14.0145	-1.14392	CR1
205984_at	4.26e-22	9.34e-26	-14.9221	47.935	-3.7804	CRHBP
221541_at	1.56e-08	5.4e-10	-6.98234	12.4562	-1.80402	CRISPLD2
37020_at	3.55e-06	2.73e-07	-5.57343	6.39688	-3.03437	CRP
220753_s_at	1.32e-07	6.27e-09	-6.43973	10.0643	-1.30539	CRYL1
221139_s_at	4.81e-07	2.77e-08	-6.10447	8.61983	-1.21034	CSAD
203104_at	1.64e-07	8.03e-09	-6.38413	9.82284	-1.0239	CSF1R
225557_at	3.99e-15	9.27e-18	-10.7958	29.9648	-1.60882	CSRNP1
218924_s_at	1.36e-10	2.12e-12	-8.17551	17.8747	-1.0883	CTBS
217127_at	8.41e-08	3.72e-09	-6.5565	10.5739	-2.15048	CTH
241255_at	4.33e-07	2.45e-08	-6.13233	8.73874	-1.20504	CTNNA3
203758_at	1.78e-08	6.26e-10	-6.94987	12.3115	-1.48771	CTSO
213920_at	0.00251	0.000539	-3.59347	-0.859049	-1.01796	CUX2
209687_at	2.9e-14	9.46e-17	-10.2996	27.69	-3.18598	CXCL12
218002_s_at	3.93e-21	1.08e-24	-14.348	45.5585	-4.08995	CXCL14
1569203_at	5.09e-09	1.5e-10	-7.26172	13.7088	-2.13894	CXCL2
203915_at	0.00246	0.000525	-3.6015	-0.833882	-1.15778	CXCL9
215121_x_at	9.34e-06	8.39e-07	-5.30563	5.31149	-2.16294	CYAT1
215726_s_at	3.28e-05	3.52e-06	-4.954	3.92835	-1.00501	CYB5A
225804_at	5.68e-10	1.12e-11	-7.81986	16.2433	-1.00084	CYB5D2
205749_at	5.89e-06	4.92e-07	-5.43396	5.82839	-2.03162	CYP1A1
207608_x_at	8.18e-13	4.86e-15	-9.46329	23.829	-4.33235	CYP1A2
206424_at	3.46e-15	7.97e-18	-10.8283	30.1132	-2.97282	CYP26A1
214320_x_at	1.26e-10	1.91e-12	-8.1971	17.9741	-3.43133	CYP2A6
207718_x_at	7.64e-11	1.05e-12	-8.32434	18.5601	-2.3445	CYP2A7
217133_x_at	3.01e-10	5.36e-12	-7.97761	16.9657	-1.22763	CYP2B6
210272_at	6.75e-09	2.07e-10	-7.19164	13.3935	-2.46429	CYP2B7P
215103_at	5.87e-08	2.46e-09	-6.64843	10.9772	-1.91643	CYP2C18
216058_s_at	4.94e-12	4.03e-14	-9.0159	21.7571	-2.66381	CYP2C19
208147_s_at	6.41e-13	3.71e-15	-9.5208	24.0952	-3.79429	CYP2C8
214419_s_at	1.24e-07	5.8e-09	-6.45711	10.14	-1.2984	CYP2C9
209975_at	4.02e-06	3.16e-07	-5.53878	6.25503	-3.51496	CYP2E1
205073_at	2.75e-07	1.45e-08	-6.25038	9.24497	-1.47938	CYP2J2
220432_s_at	2.95e-14	9.78e-17	-10.2926	27.6577	-3.50795	CYP39A1
231704_at	1.93e-09	4.79e-11	-7.50808	14.8229	-1.69568	CYP3A4
211440_x_at	1.28e-09	2.99e-11	-7.60959	15.2842	-1.46588	CYP3A43
205765_at	0.000136	1.81e-05	-4.53707	2.35829	-1.0125	CYP3A5
211843_x_at	3.64e-07	2e-08	-6.17796	8.934	-1.53257	CYP3A7
207407_x_at	1.06e-10	1.55e-12	-8.24136	18.1778	-3.09228	CYP4A11
1554837_a_at	3.13e-09	8.45e-11	-7.38548	14.2675	-1.75574	CYP4A22
206153_at	5.64e-05	6.57e-06	-4.79737	3.32911	-1.41706	CYP4F11
206539_s_at	7.05e-11	9.52e-13	-8.3456	18.6581	-1.09836	CYP4F12
210452_x_at	5.6e-09	1.68e-10	-7.23699	13.5975	-1.80745	CYP4F2
206515_at	2.94e-05	3.1e-06	-4.98554	4.05032	-1.3356	CYP4F3
228391_at	3.58e-07	1.96e-08	-6.18278	8.95463	-1.54801	CYP4V2
232494_at	2.76e-07	1.46e-08	-6.249	9.23902	-2.92043	CYP8B1
210764_s_at	2.97e-07	1.59e-08	-6.23058	9.15982	-1.48894	CYR61
209606_at	2.77e-05	2.89e-06	-5.00329	4.11918	-1.12458	CYTIP
206878_at	1.07e-05	9.88e-07	-5.26621	5.15398	-1.3976	DAO
206450_at	1.8e-17	2e-20	-12.1276	35.9725	-1.34952	DBH
209335_at	9.25e-12	8.35e-14	-8.86164	21.0429	-2.98257	DCN
217973_at	2.04e-08	7.32e-10	-6.91551	12.1585	-1.75251	DCXR
210397_at	0.0445	0.0174	-2.4251	-4.03471	-1.00061	DEFB1
228293_at	1.79e-09	4.4e-11	-7.52656	14.9068	-2.0942	DEPDC7
217647_at	1.61e-08	5.59e-10	-6.9745	12.4213	-1.35473	DHODH
213279_at	5.04e-09	1.48e-10	-7.26452	13.7214	-1.5642	DHRS1
206457_s_at	0.000566	9.42e-05	-4.0943	0.785613	-1.8108	DIO1
215506_s_at	3.07e-13	1.5e-15	-9.71287	24.9837	-1.47735	DIRAS3
231790_at	2.99e-07	1.6e-08	-6.22872	9.15184	-1.83971	DMGDH
223721_s_at	1.78e-06	1.24e-07	-5.75934	7.16511	-1.29548	DNAJC12
226859_at	6.8e-08	2.9e-09	-6.61177	10.8161	-1.05476	DNAJC25
227081_at	3.72e-08	1.46e-09	-6.76429	11.4879	-1.36735	DNALI1
205554_s_at	2.95e-14	9.89e-17	-10.2902	27.6467	-3.23413	DNASE1L3
213068_at	1.62e-09	3.9e-11	-7.55233	15.0238	-1.57723	DPT
206065_s_at	4e-06	3.14e-07	-5.54058	6.26239	-1.77818	DPYS
218854_at	5.28e-10	1.04e-11	-7.83703	16.3218	-1.58426	DSE
201044_x_at	1.09e-05	1e-06	-5.26215	5.13779	-1.12395	DUSP1
1563505_at	3.15e-07	1.7e-08	-6.21471	9.09161	-1.05719	DUSP16
209457_at	2.27e-05	2.31e-06	-5.05912	4.33652	-1.41919	DUSP5
208892_s_at	8.6e-07	5.38e-08	-5.95212	7.97333	-1.19052	DUSP6
218552_at	1.33e-11	1.33e-13	-8.76323	20.5875	-1.41421	ECHDC2
201135_at	8.24e-09	2.62e-10	-7.14046	13.1636	-1.04817	ECHS1
209365_s_at	6.13e-23	1.12e-26	-15.4281	49.9932	-2.58239	ECM1
206101_at	1.04e-05	9.48e-07	-5.27613	5.19357	-1.24319	ECM2
204271_s_at	3.31e-06	2.52e-07	-5.59233	6.47446	-1.25003	EDNRB
201693_s_at	4.04e-08	1.59e-09	-6.74446	11.4003	-1.96698	EGR1
218935_at	1.85e-12	1.31e-14	-9.25315	22.856	-1.62156	EHD3
205222_at	1.69e-06	1.17e-07	-5.77328	7.22316	-1.58111	EHHADH
204163_at	9.31e-07	5.87e-08	-5.93189	7.88797	-1.13922	EMILIN1
204483_at	1.32e-06	8.73e-08	-5.84042	7.50361	-1.71746	ENO3
204844_at	1.78e-06	1.23e-07	-5.75974	7.16676	-1.50743	ENPEP
205757_at	1.83e-06	1.28e-07	-5.75211	7.13501	-1.05897	ENTPD5
220161_s_at	1.28e-05	1.2e-06	-5.21801	4.96218	-1.25936	EPB41L4B
230951_at	1.99e-06	1.4e-07	-5.73029	7.0443	-1.04021	EPB41L5
203499_at	3.53e-11	4.19e-13	-8.51991	19.4626	-1.58876	EPHA2
206070_s_at	6.64e-07	4.01e-08	-6.01955	8.25865	-1.1597	EPHA3
209368_at	9.01e-11	1.28e-12	-8.28317	18.3704	-1.91947	EPHX2
202444_s_at	1.09e-05	1.01e-06	-5.26129	5.13437	-1.16862	ERLIN1
224657_at	2.38e-07	1.23e-08	-6.28832	9.40844	-1.2095	ERRFI1
205225_at	5.64e-14	2.16e-16	-10.1241	26.8821	-3.13795	ESR1
205530_at	6.45e-12	5.46e-14	-8.95136	21.4583	-1.69177	ETFDH
221008_s_at	1.08e-07	4.94e-09	-6.49307	10.2967	-2.40867	ETNPPL
201329_s_at	1.06e-06	6.81e-08	-5.89779	7.74437	-1.17344	ETS2
227828_s_at	1.3e-07	6.12e-09	-6.44503	10.0874	-1.52101	EVA1A
211742_s_at	3.11e-06	2.35e-07	-5.60908	6.54331	-1.1727	EVI2B
205200_at	6.34e-06	5.36e-07	-5.4134	5.74513	-1.33167	EXOSC7
213929_at	2.37e-10	4.04e-12	-8.03785	17.2421	-1.95412	EXPH5
206610_s_at	3.14e-12	2.43e-14	-9.1228	22.2522	-1.86602	F11
205774_at	0.000306	4.62e-05	-4.28841	1.46224	-1.15819	F12
207810_at	0.000128	1.7e-05	-4.5534	2.41824	-1.4333	F13B
205756_s_at	1.43e-06	9.59e-08	-5.81865	7.41253	-1.12846	F8
207218_at	1.69e-08	5.88e-10	-6.96345	12.372	-3.40688	F9
231693_at	0.000384	6.01e-05	-4.21737	1.2122	-1.05201	FABP1
202862_at	2.53e-09	6.5e-11	-7.44228	14.5246	-1.08397	FAH
218504_at	7.59e-10	1.61e-11	-7.74293	15.8919	-1.17275	FAHD2A
226863_at	8.25e-07	5.12e-08	-5.96328	8.02045	-1.80627	FAM110C
218532_s_at	1.82e-08	6.42e-10	-6.94439	12.2871	-2.34924	FAM134B
202973_x_at	2.72e-12	2.05e-14	-9.15854	22.4178	-2.39536	FAM13A
222291_at	2.54e-06	1.86e-07	-5.66456	6.77203	-1.33029	FAM149A
229391_s_at	4.83e-06	3.91e-07	-5.48869	6.05065	-1.18109	FAM26F
227654_at	1.34e-14	3.8e-17	-10.4941	28.5835	-2.34677	FAM65C
216252_x_at	4.11e-08	1.63e-09	-6.73937	11.3779	-1.05739	FAS
220751_s_at	2.86e-07	1.52e-08	-6.24101	9.20467	-1.2174	FAXDC2
209696_at	5.7e-10	1.13e-11	-7.81887	16.2388	-2.0565	FBP1
210889_s_at	2.82e-11	3.25e-13	-8.57368	19.711	-2.13224	FCGR2B
211395_x_at	6.56e-08	2.78e-09	-6.62074	10.8555	-1.12419	FCGR2C
204007_at	5.9e-07	3.51e-08	-6.05025	8.38899	-1.0947	FCGR3B
1559577_at	1.23e-19	7.21e-23	-13.3825	41.4644	-2.12834	FCN2
205866_at	3.48e-24	3.82e-28	-16.2508	53.2658	-4.49691	FCN3
209209_s_at	2.09e-07	1.06e-08	-6.32197	9.55375	-1.24568	FERMT2
210521_s_at	1.95e-07	9.78e-09	-6.33984	9.631	-2.59506	FETUB
203562_at	2.59e-10	4.5e-12	-8.01517	17.138	-1.53653	FEZ1
231671_at	5.64e-07	3.33e-08	-6.06239	8.4406	-1.10133	FGA
204988_at	1.41e-05	1.35e-06	-5.19117	4.8558	-1.18132	FGB
203638_s_at	0.0126	0.00368	-2.9845	-2.63936	-1.03653	FGFR2
219612_s_at	7.13e-05	8.62e-06	-4.72826	3.06825	-1.05115	FGG
205305_at	5.89e-05	6.91e-06	-4.78445	3.28019	-1.44035	FGL1
204834_at	1.93e-08	6.88e-10	-6.92918	12.2193	-1.13565	FGL2
233604_at	4.37e-15	1.04e-17	-10.7715	29.8537	-3.0056	FLJ22763
211726_s_at	9.82e-07	6.22e-08	-5.91853	7.83168	-1.36625	FMO2
40665_at	0.000159	2.17e-05	-4.48907	2.18285	-2.0066	FMO3
218843_at	9.6e-10	2.13e-11	-7.68215	15.6146	-1.01634	FNDC4
226096_at	7.14e-05	8.64e-06	-4.7278	3.06649	-1.59594	FNDC5
211303_x_at	1.12e-10	1.66e-12	-8.22691	18.1113	-2.08084	FOLH1B
209189_at	7.09e-12	6.11e-14	-8.92774	21.3489	-2.94511	FOS
202768_at	1.02e-10	1.49e-12	-8.2502	18.2185	-2.02227	FOSB
202723_s_at	2.65e-07	1.39e-08	-6.25991	9.28602	-1.24399	FOXO1
235201_at	3.39e-06	2.59e-07	-5.58591	6.44809	-1.27072	FOXP2
205119_s_at	1.27e-09	2.95e-11	-7.61219	15.296	-1.30066	FPR1
230964_at	0.000658	0.000112	-4.04539	0.618449	-1.2238	FREM2
213056_at	7.03e-10	1.45e-11	-7.76453	15.9905	-1.13681	FRMD4B
224300_x_at	1.04e-08	3.43e-10	-7.08146	12.8992	-1.78845	FTCD
230259_at	4.66e-07	2.66e-08	-6.11353	8.65846	-1.08326	FUOM
205384_at	2.13e-06	1.51e-07	-5.71227	6.96952	-1.91519	FXYD1
227266_s_at	1.82e-05	1.79e-06	-5.12087	4.57846	-1.05914	FYB
216033_s_at	4.07e-09	1.15e-10	-7.31856	13.9651	-1.57316	FYN
213524_s_at	0.000137	1.82e-05	-4.53519	2.35142	-1.638	G0S2
1555612_s_at	0.00153	0.000301	-3.76532	-0.311905	-1.2659	G6PC
208868_s_at	4.44e-09	1.27e-10	-7.29718	13.8687	-1.04692	GABARAPL1
211458_s_at	1.44e-09	3.43e-11	-7.58015	15.1503	-1.55263	GABARAPL3
229724_at	0.000277	4.13e-05	-4.31902	1.57079	-1.11335	GABRB3
203725_at	2.28e-08	8.31e-10	-6.88764	12.0346	-1.39321	GADD45A
209305_s_at	5.23e-11	6.74e-13	-8.41912	18.9972	-1.81703	GADD45B
204121_at	5.05e-06	4.12e-07	-5.4763	6.00025	-1.52034	GADD45G
204457_s_at	1.36e-05	1.29e-06	-5.20094	4.89448	-1.07042	GAS1
216733_s_at	0.000197	2.78e-05	-4.42461	1.9491	-1.23745	GATM
222943_at	2.14e-12	1.58e-14	-9.21446	22.6767	-3.53379	GBA3
202270_at	3.21e-07	1.74e-08	-6.21011	9.07186	-1.35308	GBP1
203500_at	7.99e-10	1.7e-11	-7.73072	15.8362	-1.39039	GCDH
210565_at	4.99e-06	4.06e-07	-5.47958	6.01357	-1.1063	GCGR
204224_s_at	3.98e-08	1.57e-09	-6.74813	11.4165	-1.85221	GCH1
206867_at	1.41e-16	2.26e-19	-11.5976	33.6011	-1.70219	GCKR
224209_s_at	0.000325	4.95e-05	-4.26997	1.39708	-1.33982	GDA
204472_at	0.000629	0.000106	-4.06047	0.669848	-1.13785	GEM
205582_s_at	2.79e-11	3.21e-13	-8.5764	19.7235	-1.26709	GGT5
205498_at	2.95e-10	5.21e-12	-7.98369	16.9936	-2.63204	GHR
223278_at	3.58e-08	1.4e-09	-6.77358	11.529	-1.52842	GJB2
207387_s_at	0.000262	3.87e-05	-4.33615	1.6318	-1.0628	GK
209276_s_at	6.76e-06	5.77e-07	-5.39569	5.67358	-1.02654	GLRX
1564706_s_at	4.36e-08	1.74e-09	-6.72461	11.3127	-2.56903	GLS2
200947_s_at	9.72e-07	6.15e-08	-5.92122	7.84302	-1.19534	GLUD1
215794_x_at	2.73e-06	2.02e-07	-5.64478	6.69037	-1.40953	GLUD2
206930_at	1.71e-09	4.17e-11	-7.53814	14.9594	-2.50849	GLYAT
220108_at	3.1e-15	6.74e-18	-10.8643	30.2771	-1.29327	GNA14
205042_at	1.96e-10	3.21e-12	-8.08694	17.4675	-1.28356	GNE
210328_at	2.8e-08	1.05e-09	-6.83543	11.8029	-2.54669	GNMT
208813_at	1.21e-06	7.88e-08	-5.8641	7.60288	-1.20865	GOT1
200708_at	7.64e-11	1.05e-12	-8.32423	18.5596	-1.22135	GOT2
224480_s_at	5.52e-06	4.56e-07	-5.45188	5.90102	-1.49348	GPAT3
213706_at	1.84e-13	8.16e-16	-9.84165	25.5789	-2.10829	GPD1
220773_s_at	5.21e-10	1.02e-11	-7.84076	16.3389	-1.23926	GPHN
238752_at	0.000249	3.65e-05	-4.35215	1.68888	-1.48813	GPLD1
209469_at	8.78e-18	8.35e-21	-12.32	36.826	-2.33598	GPM6A
228770_at	2.83e-08	1.07e-09	-6.83185	11.787	-1.08245	GPR146
1552440_at	3.72e-18	3.27e-21	-12.5274	37.7418	-1.46107	GPR182
224839_s_at	5.95e-08	2.5e-09	-6.64491	10.9617	-1.59318	GPT2
219313_at	7.64e-08	3.33e-09	-6.58107	10.6815	-1.54853	GRAMD1C
220794_at	4.84e-07	2.79e-08	-6.10277	8.61258	-1.66702	GREM2
214864_s_at	4.51e-08	1.81e-09	-6.71609	11.2751	-1.14921	GRHPR
205541_s_at	1.9e-06	1.33e-07	-5.74256	7.09528	-1.49657	GSPT2
203924_at	0.000457	7.37e-05	-4.16186	1.01876	-1.7693	GSTA1
209531_at	4.41e-14	1.61e-16	-10.1861	27.1679	-2.13759	GSTZ1
214621_at	3.08e-10	5.54e-12	-7.97078	16.9344	-3.62172	GYS2
206666_at	1.32e-07	6.24e-09	-6.4408	10.069	-1.18901	GZMK
205657_at	7.53e-10	1.58e-11	-7.74616	15.9066	-1.29075	HAAO
206010_at	3.22e-06	2.44e-07	-5.60011	6.50644	-1.39343	HABP2
211569_s_at	4.3e-08	1.72e-09	-6.72792	11.3273	-1.12245	HADH
206643_at	0.00262	0.000567	-3.57849	-0.905854	-1.15499	HAL
220491_at	2.29e-15	4.77e-18	-10.9388	30.6169	-5.24288	HAMP
219791_s_at	6.24e-11	8.26e-13	-8.37587	18.7977	-1.19538	HAND2-AS1
220224_at	1.45e-06	9.73e-08	-5.81521	7.39815	-2.08701	HAO1
220801_s_at	8.23e-10	1.76e-11	-7.72344	15.8029	-3.12519	HAO2
211745_x_at	2.13e-09	5.35e-11	-7.4841	14.7141	-1.9715	HBA2
217232_x_at	3.07e-09	8.24e-11	-7.3911	14.2929	-2.04139	HBB
202957_at	8.7e-09	2.78e-10	-7.12698	13.1032	-1.31892	HCLS1
238003_at	1.23e-07	5.73e-09	-6.45984	10.1519	-1.75522	HEPN1
214307_at	0.0003	4.52e-05	-4.29464	1.48429	-1.05976	HGD
209960_at	7.25e-16	1.3e-18	-11.2187	31.8894	-2.94332	HGF
207027_at	3.05e-12	2.34e-14	-9.1311	22.2907	-2.93622	HGFAC
237466_s_at	5.8e-20	2.86e-23	-13.5924	42.3643	-1.66252	HHIP
231955_s_at	0.000157	2.15e-05	-4.49241	2.19502	-1.0362	HIBADH
211991_s_at	0.000565	9.4e-05	-4.09488	0.7876	-1.01616	HLA
204754_at	0.000251	3.67e-05	-4.35048	1.68292	-1.12872	HLF
202772_at	3.21e-10	5.8e-12	-7.96088	16.889	-1.09491	HMGCL
204607_at	0.000214	3.05e-05	-4.39956	1.85883	-1.46649	HMGCS2
203665_at	6.57e-05	7.85e-06	-4.75223	3.15845	-1.21787	HMOX1
239093_at	6.51e-10	1.32e-11	-7.78492	16.0836	-1.90873	HOGA1
206697_s_at	2.45e-06	1.77e-07	-5.67496	6.81502	-1.9283	HP
206024_at	2.01e-07	1.02e-08	-6.33139	9.59444	-3.42402	HPD
203913_s_at	0.003	0.000665	-3.53014	-1.05593	-1.46148	HPGD
208471_at	7.52e-08	3.26e-09	-6.58546	10.7007	-2.66163	HPR
39763_at	3.52e-09	9.71e-11	-7.35546	14.1318	-1.86275	HPX
206226_at	0.000573	9.56e-05	-4.09041	0.772281	-1.70641	HRG
227361_at	0.000233	3.38e-05	-4.3723	1.76097	-1.61758	HS3ST3B1
205404_at	3.8e-06	2.95e-07	-5.55507	6.32169	-2.81508	HSD11B1
204818_at	1.21e-07	5.63e-09	-6.46378	10.169	-1.55748	HSD17B2
37512_at	1.52e-06	1.03e-07	-5.80223	7.34391	-2.23947	HSD17B6
210619_s_at	1.14e-06	7.34e-08	-5.88057	7.67202	-1.19506	HYAL1
208937_s_at	7.55e-11	1.03e-12	-8.32819	18.5779	-2.29744	ID1
201565_s_at	9.81e-08	4.43e-09	-6.51741	10.403	-1.2331	ID2
213931_at	1.54e-10	2.46e-12	-8.14368	17.7283	-1.62615	ID2B
209291_at	4.71e-05	5.35e-06	-4.84938	3.52689	-1.2463	ID4
227865_at	8.74e-09	2.8e-10	-7.12572	13.0975	-1.01491	IDNK
1568638_a_at	1.19e-17	1.22e-20	-12.2361	36.4544	-3.04108	IDO2
214022_s_at	2.03e-08	7.3e-10	-6.91607	12.161	-1.55628	IFITM1
201601_x_at	1.48e-06	1e-07	-5.80875	7.37116	-1.28888	IFITM2
211577_s_at	8.8e-14	3.62e-16	-10.0141	26.3749	-2.49658	IGF1
215712_s_at	3.1e-15	6.81e-18	-10.8621	30.2674	-1.89103	IGFALS
205302_at	0.000517	8.48e-05	-4.12326	0.885254	-1.45549	IGFBP1
212143_s_at	1.33e-10	2.04e-12	-8.18326	17.9104	-2.42614	IGFBP3
201508_at	2.62e-07	1.38e-08	-6.26271	9.29806	-1.05589	IGFBP4
217022_s_at	2.23e-08	8.11e-10	-6.89297	12.0583	-3.09279	IGHA2
209374_s_at	5.34e-09	1.59e-10	-7.24919	13.6524	-2.29217	IGHM
211644_x_at	8.14e-06	7.17e-07	-5.34356	5.46361	-1.39302	IGKC
217378_x_at	0.000134	1.78e-05	-4.54172	2.37535	-1.11608	IGKV1OR2-108
214677_x_at	8.73e-06	7.76e-07	-5.32442	5.3868	-2.8001	IGLC1
234764_x_at	0.00161	0.00032	-3.74708	-0.370851	-1.00789	IGLJ3
215946_x_at	7.68e-05	9.37e-06	-4.7071	2.98879	-1.12833	IGLL3P
215379_x_at	8.76e-06	7.8e-07	-5.32338	5.38264	-2.31302	IGLV1-44
204912_at	1.54e-06	1.05e-07	-5.79764	7.32476	-1.01583	IL10RA
210904_s_at	0.000192	2.7e-05	-4.43167	1.9746	-1.02141	IL13RA1
206172_at	1.03e-09	2.3e-11	-7.66558	15.5391	-2.42454	IL13RA2
206618_at	2.87e-15	6.2e-18	-10.8822	30.3588	-1.08674	IL18R1
210233_at	3.06e-11	3.56e-13	-8.55459	19.6228	-2.27598	IL1RAP
207526_s_at	1.37e-06	9.09e-08	-5.83103	7.46431	-1.2542	IL1RL1
212657_s_at	0.000339	5.2e-05	-4.25669	1.35028	-1.23059	IL1RN
209821_at	2.28e-09	5.76e-11	-7.46818	14.642	-1.5301	IL33
204863_s_at	0.000231	3.35e-05	-4.37488	1.77022	-1.19849	IL6ST
226218_at	0.00192	0.000392	-3.68796	-0.560502	-1.04032	IL7R
224061_at	1.69e-12	1.18e-14	-9.27585	22.9611	-1.87131	INMT
202410_x_at	0.0334	0.0121	-2.56148	-3.71719	-1.33684	INS
201625_s_at	0.00232	0.000492	-3.62086	-0.773087	-1.06084	INSIG1
204057_at	1.09e-11	1.03e-13	-8.81689	20.8358	-1.30035	IRF8
227297_at	2.26e-11	2.49e-13	-8.63054	19.9738	-1.9728	ITGA9
210888_s_at	1.81e-06	1.26e-07	-5.75579	7.1503	-1.30205	ITIH1
37201_at	4.96e-06	4.02e-07	-5.48169	6.02216	-1.17261	ITIH4
231070_at	1.12e-06	7.23e-08	-5.8839	7.686	-1.11392	IYD
212592_at	3.69e-08	1.44e-09	-6.76661	11.4982	-2.59037	JCHAIN
201473_at	0.000168	2.32e-05	-4.47161	2.11935	-1.00874	JUNB
213478_at	1.59e-10	2.56e-12	-8.13515	17.6891	-1.61733	KAZN
204301_at	4.77e-17	6.72e-20	-11.8618	34.7868	-1.69924	KBTBD11
213832_at	5.33e-08	2.2e-09	-6.67278	11.0843	-1.84985	KCND3
220116_at	1.83e-11	1.93e-13	-8.68423	20.222	-2.94992	KCNN2
220070_at	1.22e-18	9.39e-22	-12.8051	38.96	-1.83111	KDM8
209760_at	4.91e-09	1.44e-10	-7.2709	13.7502	-1.12701	KIAA0922
221841_s_at	0.000676	0.000116	-4.03645	0.588031	-1.14134	KLF4
206541_at	1.38e-10	2.14e-12	-8.17339	17.8649	-1.91244	KLKB1
214470_at	6.95e-09	2.14e-10	-7.18419	13.36	-1.19128	KLRB1
205821_at	1.07e-08	3.54e-10	-7.07459	12.8684	-1.07463	KLRC4
211138_s_at	3.4e-09	9.31e-11	-7.36473	14.1737	-2.52885	KMO
243562_at	0.00113	0.000211	-3.86767	0.022637	-1.22912	KNG1
217388_s_at	1.26e-05	1.19e-06	-5.22135	4.97544	-1.37479	KYNU
217933_s_at	4.07e-07	2.27e-08	-6.1493	8.81127	-1.06229	LAP3
242153_at	2.13e-09	5.34e-11	-7.48487	14.7176	-1.11021	LARP1B
214461_at	6.25e-05	7.41e-06	-4.76677	3.21334	-1.2742	LBP
204428_s_at	3.08e-17	4e-20	-11.9753	35.2938	-2.935	LCAT
229241_at	2.59e-10	4.5e-12	-8.01484	17.1364	-1.64915	LDHD
202067_s_at	1.36e-06	9.06e-08	-5.8317	7.4671	-1.21325	LDLR
1552362_a_at	1.3e-09	3.04e-11	-7.60577	15.2668	-1.72329	LEAP2
207409_at	5.08e-07	2.95e-08	-6.08989	8.55768	-2.86075	LECT2
211354_s_at	0.00796	0.00213	-3.16632	-2.13491	-1.30336	LEPROT
220393_at	1.23e-05	1.15e-06	-5.22968	5.00854	-1.09244	LGSN
225575_at	1.98e-13	8.98e-16	-9.82128	25.4848	-2.70972	LIFR
207697_x_at	1.07e-12	6.76e-15	-9.3937	23.5068	-1.01873	LILRB2
206856_at	4.37e-14	1.57e-16	-10.1913	27.1917	-1.4394	LILRB5
228004_at	5.31e-10	1.04e-11	-7.83543	16.3145	-1.3453	LINC00261
230577_at	8.61e-10	1.86e-11	-7.71167	15.7492	-3.44075	LINC00844
1559033_at	2.95e-05	3.12e-06	-4.98425	4.04533	-1.34113	LINC01018
1559573_at	8.17e-21	2.39e-24	-14.163	44.7831	-4.20027	LINC01093
239380_at	2.02e-05	2.02e-06	-5.09148	4.46311	-1.89319	LINC01554
206606_at	3.46e-07	1.89e-08	-6.19072	8.98868	-1.70777	LIPC
215078_at	0.000198	2.8e-05	-4.4226	1.94185	-1.79131	LOC100129518
227794_at	3.78e-10	7.01e-12	-7.92038	16.7034	-2.93335	LOC100287413
1556387_at	0.00162	0.000324	-3.74408	-0.380549	-1.25702	LOC100507389
207414_s_at	4.06e-06	3.2e-07	-5.5363	6.24489	-1.05283	LOC100507472
221834_at	1.06e-07	4.84e-09	-6.49766	10.3168	-1.19104	LOC100507577
212671_s_at	0.000613	0.000103	-4.06869	0.697907	-1.36362	LOC100509457
209616_s_at	0.000118	1.53e-05	-4.57987	2.51567	-1.3999	LOC100653057
215498_s_at	1.9e-07	9.48e-09	-6.34684	9.66129	-1.08065	LOC100996792
209312_x_at	0.000359	5.56e-05	-4.23857	1.28655	-1.01649	LOC101060835
1563298_at	0.000544	9e-05	-4.10711	0.829618	-1.02948	LOC101927331
218870_at	9.01e-09	2.9e-10	-7.11779	13.062	-1.11938	LOC101928361
1559336_at	1.48e-05	1.42e-06	-5.17747	4.80157	-1.06366	LOC101928505
240435_at	5.19e-08	2.13e-09	-6.68013	11.1166	-1.0881	LOC101928635
202237_at	1.58e-11	1.63e-13	-8.71958	20.3855	-3.33175	LOC101928916
207498_s_at	0.000522	8.58e-05	-4.12031	0.875052	-1.50009	LOC101929829
213380_x_at	2.62e-06	1.93e-07	-5.65579	6.73581	-1.10908	LOC102724562
1569607_s_at	4.58e-08	1.85e-09	-6.71178	11.2561	-1.13522	LOC102725051
234139_s_at	1.97e-10	3.23e-12	-8.08563	17.4615	-1.04318	LOC105378749
236652_at	4.25e-07	2.39e-08	-6.13749	8.76079	-2.04088	LOC149703
231698_at	3.7e-06	2.87e-07	-5.56223	6.35098	-1.33712	LOC647115
240380_at	1.44e-07	6.89e-09	-6.41858	9.97238	-1.0779	LOC728040
226038_at	8.26e-10	1.77e-11	-7.72231	15.7978	-1.11565	LONRF1
207584_at	2.88e-17	3.66e-20	-11.9952	35.3827	-3.16678	LPA
210909_x_at	9.28e-14	3.85e-16	-10.0008	26.3134	-1.4777	LPAL2
228648_at	2.5e-08	9.28e-10	-6.86351	11.9274	-1.44041	LRG1
214181_x_at	7.36e-09	2.28e-10	-7.1702	13.2972	-1.11355	LST1
201744_s_at	0.000212	3.02e-05	-4.40196	1.86745	-2.07964	LUM
227443_at	9.91e-06	8.99e-07	-5.28888	5.24449	-1.086	LURAP1L
202145_at	9.97e-11	1.44e-12	-8.25731	18.2513	-2.01855	LY6E
203799_at	6.88e-10	1.41e-11	-7.7707	16.0187	-1.38868	LY75
220037_s_at	5.49e-13	3.07e-15	-9.56065	24.2796	-1.96973	LYVE1
227554_at	1.58e-12	1.08e-14	-9.29423	23.0462	-2.10583	MAGI2
214180_at	9.25e-11	1.32e-12	-8.27622	18.3384	-1.5656	MAN1C1
202670_at	7.48e-11	1.02e-12	-8.33172	18.5941	-1.1111	MAP2K1
205819_at	3.37e-19	2.34e-22	-13.1164	40.3153	-2.86468	MARCO
210680_s_at	6.25e-11	8.29e-13	-8.37509	18.7941	-1.17836	MASP1
210798_x_at	5.99e-06	5.02e-07	-5.42897	5.80815	-1.73032	MASP2
205813_s_at	9.84e-11	1.42e-12	-8.26071	18.2669	-1.73128	MAT1A
207256_at	1.26e-06	8.27e-08	-5.85298	7.55626	-2.42425	MBL2
203640_at	8.41e-07	5.24e-08	-5.9581	7.99858	-1.15646	MBNL2
226225_at	6.95e-10	1.43e-11	-7.7676	16.0045	-2.17387	MCC
214056_at	4.69e-05	5.32e-06	-4.85086	3.53254	-1.08609	MCL1
214077_x_at	4.48e-10	8.57e-12	-7.87746	16.5068	-1.03624	MEIS3P1
227055_at	3.25e-07	1.76e-08	-6.20687	9.05796	-1.2068	METTL7B
205442_at	6.17e-08	2.6e-09	-6.63594	10.9223	-2.40497	MFAP3L
212713_at	2.55e-08	9.48e-10	-6.85875	11.9063	-1.05204	MFAP4
225316_at	1.16e-14	3.15e-17	-10.5343	28.7677	-2.9162	MFSD2A
231736_x_at	4.32e-05	4.83e-06	-4.87489	3.62433	-1.47945	MGST1
214696_at	2.9e-08	1.1e-09	-6.82613	11.7616	-1.03842	MIR22
224997_x_at	0.0161	0.00499	-2.88093	-2.91589	-1.28052	MIR675
224954_at	3.71e-07	2.04e-08	-6.17327	8.91389	-1.24913	MIR6778
202861_at	1.7e-07	8.38e-09	-6.3747	9.78196	-1.12842	MIR6883
211430_s_at	7.01e-06	6.04e-07	-5.38482	5.62973	-3.23371	MIR8071
235377_at	0.0107	0.00302	-3.05114	-2.45727	-1.04137	MLIP
218869_at	5.44e-11	7.08e-13	-8.40861	18.9487	-1.17883	MLYCD
242750_at	1.61e-09	3.88e-11	-7.55357	15.0295	-1.37738	MMAA
203435_s_at	0.000274	4.06e-05	-4.32321	1.58569	-1.13579	MME
1553062_at	2.35e-07	1.21e-08	-6.29171	9.42307	-1.47258	MOGAT1
232428_at	1.96e-12	1.42e-14	-9.23659	22.7793	-2.56054	MOGAT2
218024_at	4.09e-08	1.62e-09	-6.74049	11.3828	-1.09225	MPC1
213306_at	6.03e-06	5.05e-07	-5.42733	5.80154	-1.06497	MPDZ
226841_at	3.35e-07	1.82e-08	-6.19938	9.0258	-1.17526	MPEG1
204438_at	2.31e-08	8.44e-10	-6.88419	12.0193	-1.98384	MRC1
231358_at	9.78e-20	5.54e-23	-13.4422	41.7209	-1.93868	MRO
219607_s_at	1.34e-05	1.27e-06	-5.20547	4.91242	-1.47454	MS4A4A
232724_at	1.5e-10	2.37e-12	-8.15163	17.7649	-1.00372	MS4A6A
224358_s_at	1.21e-07	5.63e-09	-6.46369	10.1687	-1.3805	MS4A7
219281_at	5.15e-14	1.95e-16	-10.1457	26.9817	-1.50943	MSRA
216320_x_at	2.95e-07	1.58e-08	-6.23206	9.16616	-1.11757	MST1
212859_x_at	2.18e-09	5.49e-11	-7.47873	14.6898	-2.71528	MT1E
217165_x_at	5.61e-13	3.17e-15	-9.55389	24.2484	-3.13465	MT1F
210472_at	3.3e-07	1.79e-08	-6.2029	9.04091	-1.39304	MT1G
206461_x_at	1.51e-12	1.02e-14	-9.30701	23.1054	-2.92933	MT1H
211456_x_at	1.12e-11	1.07e-13	-8.80992	20.8035	-2.54875	MT1HL1
217546_at	4.1e-11	4.99e-13	-8.48279	19.2911	-4.17072	MT1M
208581_x_at	1.85e-12	1.32e-14	-9.2526	22.8534	-2.9752	MT1X
212185_x_at	1.16e-11	1.1e-13	-8.80261	20.7697	-2.49756	MT2A
202309_at	4.14e-09	1.18e-10	-7.31404	13.9448	-1.31148	MTHFD1
205675_at	1.87e-05	1.86e-06	-5.11247	4.54547	-1.56123	MTTP
202960_s_at	2.76e-07	1.46e-08	-6.24981	9.24253	-1.0023	MUT
209596_at	9.82e-09	3.18e-10	-7.09786	12.9727	-1.55908	MXRA5
202431_s_at	4.76e-05	5.41e-06	-4.84657	3.51616	-1.45922	MYC
201976_s_at	0.000376	5.86e-05	-4.22419	1.23609	-1.09506	MYO10
213733_at	6.05e-12	5.06e-14	-8.96741	21.5326	-1.00431	MYO1F
217197_x_at	1.59e-08	5.49e-10	-6.97843	12.4388	-1.31478	N4BP2L1
214765_s_at	1.34e-07	6.35e-09	-6.43684	10.0518	-1.12273	NAAA
229299_at	7.67e-05	9.36e-06	-4.70726	2.9894	-1.04485	NADK2
1555167_s_at	6.2e-05	7.33e-06	-4.76948	3.22357	-1.34799	NAMPT
228055_at	1.2e-12	7.63e-15	-9.36795	23.3876	-1.50441	NAPSB
214440_at	7.14e-07	4.35e-08	-6.00114	8.18063	-1.2727	NAT1
206797_at	9.23e-19	6.75e-22	-12.8788	39.282	-3.74362	NAT2
206963_s_at	1.11e-06	7.17e-08	-5.88597	7.69469	-1.27415	NAT8B
200857_s_at	8.09e-08	3.56e-09	-6.5662	10.6164	-1.01057	NCOR1
214279_s_at	3.49e-06	2.67e-07	-5.57853	6.41783	-1.41184	NDRG2
203574_at	9.89e-06	8.97e-07	-5.28943	5.24668	-1.03305	NFIL3
205858_at	1.49e-14	4.39e-17	-10.4634	28.4426	-1.4205	NGFR
231559_at	8.88e-13	5.29e-15	-9.44531	23.7458	-1.53913	NNMT
220106_at	4.69e-05	5.32e-06	-4.85087	3.53256	-1.39436	NPC1L1
225573_at	1.29e-12	8.37e-15	-9.34838	23.297	-1.48887	NPHP3
205440_s_at	1.04e-14	2.79e-17	-10.5604	28.8875	-2.14188	NPY1R
207202_s_at	1.03e-06	6.56e-08	-5.90646	7.78085	-2.02365	NR1I2
207007_at	0.00062	0.000105	-4.06467	0.684171	-1.46866	NR1I3
204621_s_at	0.000704	0.000122	-4.02333	0.543476	-1.0311	NR4A2
206343_s_at	2.19e-06	1.56e-07	-5.70464	6.9379	-1.49138	NRG1
223315_at	6.88e-09	2.11e-10	-7.18683	13.3718	-1.53241	NTN4
230329_s_at	1.66e-08	5.77e-10	-6.96779	12.3913	-1.13909	NUDT6
201599_at	0.00248	0.000531	-3.59783	-0.845398	-1.45935	OAT
219277_s_at	4.13e-07	2.31e-08	-6.14521	8.79382	-1.68639	OGDHL
230478_at	3.48e-24	3.78e-28	-16.2533	53.2757	-4.06266	OIT3
218162_at	2.02e-12	1.47e-14	-9.22982	22.7479	-2.13958	OLFML3
205040_at	3.14e-05	3.35e-06	-4.96652	3.97675	-1.08417	ORM1
205041_s_at	1.68e-05	1.64e-06	-5.14304	4.6657	-1.08346	ORM2
207200_at	5.67e-06	4.71e-07	-5.4441	5.86947	-2.06531	OTC
220005_at	6.12e-13	3.5e-15	-9.53288	24.1511	-1.65645	P2RY13
1554640_at	6.55e-13	3.8e-15	-9.5158	24.0721	-2.03449	PALM2
231018_at	1.24e-11	1.21e-13	-8.78275	20.6778	-1.43944	PALM3
213661_at	1.76e-17	1.9e-20	-12.1389	36.0226	-1.37109	PAMR1
226649_at	3.47e-08	1.35e-09	-6.78151	11.564	-1.39212	PANK1
203060_s_at	5.56e-05	6.46e-06	-4.80166	3.34537	-1.08896	PAPSS2
219543_at	1.58e-09	3.79e-11	-7.5584	15.0514	-2.08533	PBLD
212148_at	0.00116	0.000217	-3.85962	-0.0039	-1.00527	PBX1
208383_s_at	7.21e-07	4.4e-08	-5.99819	8.16813	-3.00175	PCK1
202847_at	5.78e-08	2.41e-09	-6.65243	10.9948	-1.47624	PCK2
202465_at	1.66e-07	8.16e-09	-6.38073	9.80811	-1.45349	PCOLCE
204134_at	1.79e-09	4.39e-11	-7.52678	14.9078	-1.0887	PDE2A
230109_at	1.52e-14	4.55e-17	-10.4558	28.4077	-1.40084	PDE7B
203131_at	2.12e-07	1.08e-08	-6.31793	9.53627	-2.41299	PDGFRA
205960_at	0.00119	0.000224	-3.85102	-0.032221	-1.09677	PDK4
203243_s_at	1.36e-08	4.64e-10	-7.01547	12.6041	-1.11751	PDLIM5
221142_s_at	2.2e-06	1.58e-07	-5.70281	6.93028	-1.0146	PECR
207621_s_at	2.75e-12	2.09e-14	-9.1546	22.3995	-1.56873	PEMT
207537_at	2.42e-06	1.76e-07	-5.67745	6.82529	-1.36862	PFKFB1
242817_at	3.02e-10	5.4e-12	-7.97623	16.9593	-2.52184	PGLYRP2
201968_s_at	1.36e-10	2.12e-12	-8.17579	17.876	-1.08451	PGM1
201120_s_at	4.61e-05	5.22e-06	-4.85565	3.55083	-1.04068	PGRMC1
217997_at	3.83e-05	4.2e-06	-4.90977	3.75804	-1.55392	PHLDA1
226846_at	2.65e-09	6.89e-11	-7.42968	14.4675	-1.46927	PHYHD1
226147_s_at	0.00393	0.000917	-3.43206	-1.35562	-1.42291	PIGR
215129_at	8.34e-08	3.69e-09	-6.55829	10.5817	-1.32212	PIK3C2G
221605_s_at	8.75e-05	1.09e-05	-4.66835	2.8439	-1.08106	PIPOX
209581_at	3.1e-06	2.34e-07	-5.60995	6.54689	-1.17164	PLA2G16
203649_s_at	0.00238	0.000504	-3.61325	-0.797019	-1.82246	PLA2G2A
219014_at	9.78e-18	9.84e-21	-12.2837	36.6653	-3.09857	PLAC8
240033_at	4.9e-07	2.83e-08	-6.0992	8.59736	-1.56297	PLG
205871_at	9.34e-10	2.06e-11	-7.68972	15.6492	-2.0462	PLGLB1
1558603_at	1.72e-05	1.68e-06	-5.13692	4.64159	-1.41699	PLGLB2
205913_at	2.31e-12	1.71e-14	-9.19689	22.5954	-1.52383	PLIN1
209122_at	1.73e-05	1.69e-06	-5.1356	4.6364	-1.07472	PLIN2
209355_s_at	2.34e-07	1.21e-08	-6.29262	9.42699	-1.7284	PLPP3
218901_at	2.64e-11	3e-13	-8.59046	19.7885	-1.52005	PLSCR4
206345_s_at	3.23e-06	2.45e-07	-5.59903	6.50201	-2.03283	PON1
213695_at	1.11e-06	7.13e-08	-5.88708	7.69935	-1.55426	PON3
219195_at	0.0015	0.000296	-3.77037	-0.29555	-1.1935	PPARGC1A
228469_at	3.8e-12	3e-14	-9.07801	22.0448	-1.6965	PPID
1552670_a_at	8.88e-06	7.92e-07	-5.31967	5.36776	-1.19976	PPP1R3B
236492_at	9.01e-11	1.28e-12	-8.28299	18.3696	-1.28117	PPP2R2A
243669_s_at	0.000408	6.45e-05	-4.19815	1.14502	-1.16342	PRAP1
206007_at	2.12e-07	1.08e-08	-6.31684	9.53155	-1.75115	PRG4
203680_at	2.88e-09	7.65e-11	-7.40707	14.3652	-1.16039	PRKAR2B
216696_s_at	4.33e-09	1.24e-10	-7.30321	13.8959	-1.51732	PRODH2
207808_s_at	5.02e-08	2.05e-09	-6.68879	11.1548	-1.43463	PROS1
208034_s_at	4.51e-09	1.3e-10	-7.29229	13.8466	-1.64229	PROZ
223062_s_at	0.000239	3.47e-05	-4.36555	1.73679	-1.12573	PSAT1
208131_s_at	1.37e-10	2.12e-12	-8.17517	17.8732	-1.55094	PTGIS
228824_s_at	0.000169	2.34e-05	-4.47005	2.11368	-1.18649	PTGR1
204748_at	2.77e-07	1.47e-08	-6.24819	9.23555	-1.32709	PTGS2
205911_at	1.12e-15	2.1e-18	-11.1154	31.4204	-1.58868	PTH1R
230250_at	6.82e-07	4.13e-08	-6.01297	8.23072	-1.37687	PTPRB
212587_s_at	8.9e-05	1.11e-05	-4.6636	2.82618	-1.23526	PTPRC
214043_at	0.000173	2.39e-05	-4.46378	2.0909	-1.15859	PTPRD
219076_s_at	8.03e-06	7.06e-07	-5.34729	5.47862	-1.01947	PXMP2
207330_at	7.09e-10	1.47e-11	-7.76165	15.9774	-1.56987	PZP
209123_at	1.95e-06	1.37e-07	-5.7358	7.0672	-1.01684	QDPR
228540_at	9.35e-12	8.48e-14	-8.85821	21.027	-1.1107	QKI
218931_at	1.14e-08	3.78e-10	-7.06028	12.8044	-1.12189	RAB17
219562_at	1.04e-05	9.52e-07	-5.27525	5.19005	-1.15478	RAB26
205326_at	2.78e-09	7.33e-11	-7.41647	14.4077	-1.22317	RAMP3
238447_at	8.76e-08	3.9e-09	-6.54571	10.5267	-1.62076	RBMS3
203423_at	8.8e-06	7.83e-07	-5.3224	5.37868	-1.63167	RBP1
223820_at	2.26e-06	1.62e-07	-5.69648	6.90407	-1.57465	RBP5
215253_s_at	4.6e-10	8.85e-12	-7.87064	16.4756	-1.20308	RCAN1
222666_s_at	2.81e-09	7.43e-11	-7.41326	14.3932	-1.72557	RCL1
206753_at	1.29e-10	1.96e-12	-8.19179	17.9496	-2.65815	RDH16
226597_at	0.000335	5.14e-05	-4.25998	1.36187	-1.06053	REEP6
205923_at	0.00142	0.000276	-3.79003	-0.231742	-1.56503	RELN
210751_s_at	4.29e-10	8.11e-12	-7.88917	16.5604	-1.51267	RGN
201451_x_at	8.21e-11	1.15e-12	-8.30534	18.4725	-1.22613	RHEB
1553962_s_at	5.38e-05	6.22e-06	-4.8112	3.38158	-1.28579	RHOB
203790_s_at	4.63e-10	8.92e-12	-7.86878	16.4671	-1.87139	RIDA
235349_at	1.71e-09	4.14e-11	-7.53942	14.9652	-1.24363	RMDN2
225767_at	0.000345	5.31e-05	-4.25096	1.33009	-1.08869	RNA45S5
205158_at	4.83e-10	9.35e-12	-7.85883	16.4216	-1.71749	RNASE4
212724_at	1.45e-12	9.76e-15	-9.31587	23.1464	-2.28034	RND3
207735_at	7.19e-10	1.49e-11	-7.75843	15.9626	-1.55321	RNF125
210426_x_at	0.000246	3.59e-05	-4.3559	1.70227	-1.19931	RORA
236621_at	0.0012	0.000226	-3.84766	-0.043262	-1.06679	RPS27
228186_s_at	1.43e-21	3.65e-25	-14.601	46.6111	-2.20935	RSPO3
1552569_a_at	0.000577	9.64e-05	-4.0879	0.763676	-1.59352	RTP3
241703_at	0.000337	5.18e-05	-4.25794	1.35465	-1.32614	RUNDC3B
205863_at	2.33e-06	1.68e-07	-5.68748	6.86682	-1.0054	S100A12
202917_s_at	2.04e-05	2.04e-06	-5.08889	4.45296	-2.054	S100A8
214456_x_at	2.96e-06	2.21e-07	-5.62298	6.60053	-2.43966	SAA2
229273_at	0.000229	3.31e-05	-4.37817	1.78199	-1.14239	SALL1
228653_at	1.14e-07	5.26e-09	-6.47893	10.2351	-1.43483	SAMD5
220330_s_at	4.28e-05	4.78e-06	-4.87778	3.63538	-1.34719	SAMSN1
210063_at	3.81e-10	7.11e-12	-7.91741	16.6897	-1.29685	SARDH
240830_at	5.47e-06	4.51e-07	-5.45431	5.91089	-1.30918	SCARNA17
201339_s_at	3.39e-06	2.59e-07	-5.58575	6.44743	-1.16902	SCP2
205695_at	1.79e-05	1.76e-06	-5.12565	4.59726	-2.24313	SDS
230316_at	1.28e-06	8.4e-08	-5.84923	7.54053	-1.50108	SEC14L2
202798_at	4.56e-08	1.83e-09	-6.71341	11.2633	-1.03873	SEC24B
230318_at	8.82e-07	5.53e-08	-5.9456	7.94581	-1.42945	SERPINA1
220626_at	2.18e-10	3.64e-12	-8.06041	17.3456	-1.27127	SERPINA10
202376_at	7.65e-06	6.68e-07	-5.36049	5.53172	-1.5394	SERPINA3
213874_at	7.26e-08	3.13e-09	-6.59471	10.7413	-1.74142	SERPINA4
206386_at	1.32e-06	8.71e-08	-5.84084	7.5054	-1.67117	SERPINA7
209723_at	0.000187	2.61e-05	-4.44038	2.0061	-1.14161	SERPINB9
210049_at	0.000397	6.25e-05	-4.20668	1.17484	-1.46458	SERPINC1
202627_s_at	3.91e-06	3.06e-07	-5.5465	6.28659	-1.84634	SERPINE1
205075_at	8.09e-05	9.95e-06	-4.69159	2.93071	-1.08907	SERPINF2
200986_at	4.93e-10	9.6e-12	-7.85321	16.3959	-1.35107	SERPING1
202037_s_at	4.92e-11	6.27e-13	-8.43445	19.068	-1.09586	SFRP1
215689_s_at	2.68e-09	7.03e-11	-7.4253	14.4477	-1.40152	SHBG
224391_s_at	7.15e-06	6.17e-07	-5.37952	5.60838	-1.08852	SIAE
52940_at	4.61e-07	2.63e-08	-6.11636	8.67053	-1.09535	SIGIRR
44673_at	2.8e-13	1.35e-15	-9.73497	25.0859	-1.0341	SIGLEC1
205790_at	3.76e-10	6.96e-12	-7.92185	16.7101	-1.25602	SKAP1
207185_at	2.71e-08	1.02e-09	-6.84361	11.8391	-2.96187	SLC10A1
228844_at	2.16e-05	2.18e-06	-5.07272	4.38966	-1.91587	SLC13A5
204462_s_at	1.04e-10	1.52e-12	-8.24622	18.2002	-1.5715	SLC16A2
205234_at	1.7e-08	5.96e-10	-6.96047	12.3587	-1.32899	SLC16A4
206872_at	4.67e-07	2.67e-08	-6.11278	8.65526	-1.10862	SLC17A1
207097_s_at	8.52e-09	2.72e-10	-7.13166	13.1242	-2.11438	SLC17A2
207298_at	7.31e-09	2.26e-10	-7.1719	13.3048	-1.67319	SLC17A3
213664_at	3.17e-05	3.38e-06	-4.96414	3.96753	-1.89377	SLC1A1
225491_at	0.00119	0.000226	-3.84851	-0.040479	-1.77352	SLC1A2
230494_at	7.96e-07	4.92e-08	-5.97252	8.0595	-1.26291	SLC20A1
207201_s_at	4.09e-13	2.18e-15	-9.63354	24.6168	-4.075	SLC22A1
231398_at	7.34e-05	8.9e-06	-4.72003	3.03731	-2.05315	SLC22A7
209236_at	4.28e-07	2.41e-08	-6.13554	8.75246	-1.23689	SLC23A2
222705_s_at	7.94e-05	9.74e-06	-4.69714	2.9515	-1.11709	SLC25A15
223605_at	2.14e-06	1.52e-07	-5.71064	6.96276	-1.82522	SLC25A18
203658_at	2.69e-08	1.01e-09	-6.84554	11.8477	-1.06628	SLC25A20
222529_at	0.000145	1.95e-05	-4.51681	2.28411	-1.00657	SLC25A37
237765_at	5.95e-14	2.28e-16	-10.112	26.8264	-2.96427	SLC25A47
205769_at	4.67e-07	2.66e-08	-6.11301	8.65626	-1.8643	SLC27A2
219733_s_at	1.74e-08	6.09e-10	-6.95598	12.3387	-2.33396	SLC27A5
231187_at	3.7e-08	1.45e-09	-6.76589	11.495	-1.60479	SLC28A1
206535_at	0.000386	6.06e-05	-4.21535	1.20514	-1.42795	SLC2A2
236217_at	5.11e-07	2.97e-08	-6.08835	8.55109	-1.04321	SLC31A1
209711_at	4.16e-08	1.65e-09	-6.73611	11.3634	-1.00751	SLC35D1
218041_x_at	1.48e-10	2.34e-12	-8.15436	17.7774	-1.73156	SLC38A2
220786_s_at	1.06e-05	9.78e-07	-5.2686	5.16352	-1.86095	SLC38A4
212110_at	4.96e-11	6.34e-13	-8.43182	19.0558	-1.34395	SLC39A14
1552281_at	2.65e-06	1.95e-07	-5.65297	6.72418	-1.048	SLC39A5
243894_at	1.22e-06	7.92e-08	-5.86292	7.59794	-1.2129	SLC41A2
214719_at	2.05e-07	1.04e-08	-6.32661	9.57379	-1.70614	SLC46A3
203908_at	1.57e-07	7.64e-09	-6.39546	9.87201	-1.56941	SLC4A4
229230_at	1.27e-06	8.36e-08	-5.85031	7.54505	-2.23558	SLC51A
206058_at	3.36e-05	3.62e-06	-4.94695	3.90115	-1.24933	SLC6A12
225516_at	2.67e-09	6.98e-11	-7.42696	14.4552	-1.76064	SLC7A2
229491_at	1.87e-13	8.37e-16	-9.83615	25.5535	-1.8372	SLC9B2
210366_at	2.41e-06	1.74e-07	-5.67934	6.83313	-1.85298	SLCO1B1
206354_at	5.31e-09	1.58e-10	-7.25068	13.6591	-3.71119	SLCO1B3
203473_at	2.73e-05	2.85e-06	-5.00696	4.13342	-1.08021	SLCO2B1
209607_x_at	4.29e-09	1.22e-10	-7.30576	13.9074	-1.16059	SLX1B
207069_s_at	1.5e-07	7.25e-09	-6.40703	9.92224	-1.04817	SMAD6
206544_x_at	6.16e-06	5.18e-07	-5.42144	5.77767	-1.02971	SMARCA2
224989_at	1.8e-05	1.77e-06	-5.1241	4.59116	-1.18766	SMIM14
231982_at	4.18e-07	2.35e-08	-6.14186	8.77946	-2.02624	SMIM24
241843_at	1.87e-16	3.15e-19	-11.5253	33.2753	-1.83533	SNORA28
232539_at	2.95e-09	7.86e-11	-7.40127	14.3389	-1.10048	SOCS2
227697_at	9.52e-05	1.2e-05	-4.64331	2.75061	-1.60201	SOCS3
201563_at	4.58e-05	5.18e-06	-4.85754	3.55803	-1.17138	SORD
212560_at	2.88e-09	7.64e-11	-7.40734	14.3664	-1.59343	SORL1
229331_at	1.24e-11	1.23e-13	-8.77982	20.6642	-1.20972	SPATA18
220218_at	4.09e-13	2.16e-15	-9.63503	24.6238	-1.17468	SPATA6L
228325_at	1.22e-09	2.81e-11	-7.62252	15.3431	-1.74486	SPIDR
214478_at	5.67e-08	2.36e-09	-6.65776	11.0182	-2.71226	SPP2
204011_at	6.38e-06	5.41e-07	-5.41124	5.7364	-1.03713	SPRY2
225616_at	1.58e-12	1.09e-14	-9.29286	23.0399	-1.33267	SPRYD4
204675_at	2e-05	2e-06	-5.09438	4.47447	-1.35511	SRD5A1
206938_at	1.94e-11	2.06e-13	-8.67056	20.1588	-2.57854	SRD5A2
201859_at	2.34e-05	2.39e-06	-5.04976	4.3	-1.12344	SRGN
204955_at	1.98e-13	8.92e-16	-9.82257	25.4908	-2.72557	SRPX
210942_s_at	9.36e-10	2.07e-11	-7.68844	15.6433	-1.81505	ST3GAL6
214971_s_at	9.21e-06	8.25e-07	-5.30975	5.328	-1.21664	ST6GAL1
228821_at	2.83e-10	5e-12	-7.99239	17.0335	-1.05203	ST6GAL2
204150_at	4.59e-10	8.83e-12	-7.87106	16.4775	-1.19709	STAB1
220114_s_at	9.73e-24	1.42e-27	-15.9277	51.9918	-2.42377	STAB2
213820_s_at	1.01e-09	2.27e-11	-7.66897	15.5546	-1.11466	STARD5
1554830_a_at	1.94e-12	1.4e-14	-9.2402	22.796	-1.45871	STEAP3
225987_at	2.55e-10	4.42e-12	-8.01899	17.1555	-2.26845	STEAP4
214835_s_at	3.56e-08	1.38e-09	-6.77545	11.5372	-1.18371	SUCLG2
224724_at	5.74e-05	6.7e-06	-4.79227	3.3098	-1.26371	SULF2
215299_x_at	1.18e-09	2.71e-11	-7.63089	15.3811	-1.30814	SULT1A1
207122_x_at	7.59e-10	1.61e-11	-7.74292	15.8918	-1.31097	SULT1A2
222940_at	0.000471	7.63e-05	-4.15254	0.986459	-1.12335	SULT1E1
206293_at	0.00198	0.000407	-3.67674	-0.596261	-1.56923	SULT2A1
218692_at	0.000579	9.68e-05	-4.08687	0.760131	-1.0674	SYBU
209447_at	6.79e-08	2.9e-09	-6.61201	10.8172	-1.29481	SYNE1
227662_at	6.02e-06	5.04e-07	-5.42809	5.80461	-1.26586	SYNPO2
242093_at	4.25e-11	5.24e-13	-8.47236	19.243	-1.30039	SYTL5
202286_s_at	0.000102	1.3e-05	-4.62273	2.67421	-1.36768	TACSTD2
216920_s_at	8.37e-09	2.66e-10	-7.13663	13.1465	-1.07717	TARP
1555189_a_at	1.61e-05	1.56e-06	-5.15496	4.71269	-1.47857	TAT
230438_at	4.78e-07	2.74e-08	-6.1064	8.62807	-1.35233	TBX15
336_at	1.44e-14	4.17e-17	-10.4743	28.4926	-1.23767	TBXA2R
205943_at	1.18e-07	5.49e-09	-6.46942	10.1936	-2.55149	TDO2
206702_at	2.95e-08	1.13e-09	-6.82084	11.7382	-1.06431	TEK
205728_at	1.39e-09	3.27e-11	-7.59035	15.1967	-2.29219	TENM1
209278_s_at	1.93e-10	3.16e-12	-8.0906	17.4843	-1.98477	TFPI2
210215_at	5.76e-06	4.8e-07	-5.43972	5.8517	-1.05109	TFR2
203887_s_at	8.55e-06	7.58e-07	-5.33025	5.41019	-1.31946	THBD
201108_s_at	5.4e-06	4.45e-07	-5.45795	5.92569	-1.22595	THBS1
229476_s_at	1.52e-10	2.41e-12	-8.14817	17.7489	-4.15313	THRSP
213135_at	2.03e-08	7.29e-10	-6.91641	12.1625	-1.58247	TIAM1
1552280_at	7.82e-12	6.85e-14	-8.90337	21.2361	-1.58908	TIMD4
232017_at	0.000137	1.83e-05	-4.53439	2.34846	-1.09558	TJP2
244627_at	1.18e-08	3.93e-10	-7.05192	12.767	-1.29369	TKFC
206271_at	3.1e-06	2.34e-07	-5.6103	6.54832	-1.05306	TLR3
233403_x_at	3.25e-13	1.63e-15	-9.6951	24.9016	-1.25728	TM6SF2
219230_at	3.85e-06	3.01e-07	-5.55095	6.3048	-1.12164	TMEM100
223784_at	1.09e-11	1.03e-13	-8.81774	20.8397	-2.88107	TMEM27
219410_at	4.48e-06	3.59e-07	-5.50911	6.13384	-1.90948	TMEM45A
209656_s_at	7.65e-05	9.33e-06	-4.70809	2.99251	-1.16707	TMEM47
237515_at	2.43e-05	2.49e-06	-5.0396	4.26038	-1.0126	TMEM56
1570433_at	6.58e-08	2.8e-09	-6.61978	10.8513	-1.02601	TMPRSS2
213451_x_at	1.18e-10	1.77e-12	-8.21334	18.0488	-1.00876	TNXB
231140_at	7.53e-10	1.58e-11	-7.74683	15.9097	-1.18081	TPPP2
202241_at	8.74e-08	3.89e-09	-6.54646	10.53	-1.19282	TRIB1
213293_s_at	2.57e-09	6.63e-11	-7.43796	14.505	-1.87485	TRIM22
243483_at	0.00017	2.36e-05	-4.46763	2.10487	-1.79669	TRPM8
218245_at	5.55e-07	3.26e-08	-6.06717	8.46095	-1.3437	TSKU
235737_at	1.25e-07	5.85e-09	-6.45539	10.1325	-1.428	TSLP
237350_at	4.04e-17	5.46e-20	-11.9071	34.9894	-3.61225	TTC36
209660_at	6.49e-09	1.97e-10	-7.20174	13.4389	-2.00553	TTR
226181_at	1.12e-10	1.67e-12	-8.22627	18.1083	-1.7641	TUBE1
232180_at	3.88e-08	1.52e-09	-6.7543	11.4438	-1.46303	UGP2
204532_x_at	0.000197	2.79e-05	-4.42367	1.94571	-1.45721	UGT1A1
215125_s_at	0.000144	1.94e-05	-4.51848	2.29021	-1.66644	UGT1A3
207392_x_at	1.25e-05	1.18e-06	-5.2233	4.98317	-1.91361	UGT2B15
211682_x_at	3.24e-08	1.25e-09	-6.79852	11.6394	-1.82752	UGT2B28
235904_at	2.92e-05	3.08e-06	-4.98708	4.05629	-2.07329	UGT3A1
220507_s_at	0.000527	8.66e-05	-4.11756	0.865594	-1.35154	UPB1
205019_s_at	4.53e-17	6.29e-20	-11.8763	34.8516	-1.96532	VIPR1
235751_s_at	3.81e-10	7.08e-12	-7.91814	16.6931	-1.01034	VMO1
205844_at	5.18e-05	5.96e-06	-4.82184	3.42202	-1.91625	VNN1
204787_at	5e-12	4.09e-14	-9.01283	21.7429	-1.85485	VSIG4
227174_at	7.99e-05	9.82e-06	-4.69506	2.9437	-1.63905	WDR72
219478_at	3.22e-09	8.74e-11	-7.37835	14.2353	-1.12052	WFDC1
237238_at	3.51e-06	2.69e-07	-5.57699	6.41151	-1.17989	WWC1
210301_at	1.14e-07	5.26e-09	-6.47909	10.2358	-1.38489	XDH
206484_s_at	0.0154	0.00473	-2.89937	-2.86725	-1.12732	XPNPEP2
1556420_s_at	0.000167	2.3e-05	-4.47401	2.12805	-1.00106	YPEL2
212402_at	3.01e-06	2.26e-07	-5.61803	6.58012	-1.0494	ZC3H13
203603_s_at	3.37e-06	2.58e-07	-5.58733	6.45395	-1.07371	ZEB2
217649_at	6.37e-05	7.57e-06	-4.76123	3.19242	-1.21879	ZFAND5
226807_at	2.33e-08	8.52e-10	-6.88218	12.0103	-1.43589	ZFP1
201531_at	1.95e-09	4.85e-11	-7.50559	14.8116	-1.44473	ZFP36
219778_at	1.41e-08	4.81e-10	-7.00759	12.5689	-1.14638	ZFPM2
214142_at	4.71e-11	5.94e-13	-8.44593	19.121	-2.01594	ZG16
221848_at	6.88e-13	4.02e-15	-9.50386	24.0168	-1.87085	ZGPAT
209814_at	3.96e-09	1.12e-10	-7.32545	13.9962	-1.02707	ZNF330
GSE62232
ID	adj.P.Val	P.Value	t	B	logFC	Gene.symbol
218434_s_at	5.36e-05	2.45e-06	5.02881	4.44376	1.25074	AACS
213485_s_at	2.29e-07	1.81e-09	6.68349	11.3674	1.36186	ABCC10
203196_at	0.000954	0.000117	4.02526	0.780397	1.50419	ABCC4
202324_s_at	1.43e-05	4.14e-07	5.45615	6.14413	1.04008	ACBD3
212977_at	0.000694	7.66e-05	4.14263	1.18158	1.73665	ACKR3
210337_s_at	3.31e-07	2.96e-09	6.5764	10.8955	1.24631	ACLY
1557418_at	0.0313	0.0112	2.58883	-3.40496	1.18026	ACSL4
205260_s_at	2.21e-06	3.4e-08	6.03301	8.54456	1.13381	ACYP1
214895_s_at	0.000271	2.16e-05	4.47982	2.37639	1.02749	ADAM10
1555326_a_at	0.0047	0.000963	3.41193	-1.17983	1.00335	ADAM9
206134_at	0.0437	0.0171	2.42825	-3.77872	1.29617	ADAMDEC1
226426_at	5.82e-05	2.74e-06	5.00181	4.33887	1.01582	ADNP
204333_s_at	6e-05	2.84e-06	4.99289	4.30427	1.1807	AGA
232395_x_at	0.000336	2.87e-05	4.40533	2.10722	1.17277	AGBL3
225827_at	1.89e-05	6.04e-07	5.36712	5.78393	1.40886	AGO2
225806_at	0.0014	0.000197	3.88082	0.297742	1.17967	AJUBA
206561_s_at	1.41e-05	4.05e-07	5.46157	6.16613	4.92251	AKR1B10
209160_at	0.000125	7.46e-06	4.7524	3.38512	1.39886	AKR1C3
222416_at	5.4e-05	2.48e-06	5.02651	4.43482	1.12078	ALDH18A1
214687_x_at	0.000188	1.31e-05	4.60922	2.8507	1.00363	ALDOA
214220_s_at	1.46e-06	1.99e-08	6.1541	9.06165	1.0385	ALMS1
226319_s_at	7.3e-06	1.7e-07	5.66409	6.99657	1.16226	ALYREF
226421_at	0.000141	8.82e-06	4.70995	3.22567	1.10545	AMMECR1
221522_at	4.33e-07	4.12e-09	6.50341	10.5754	1.40933	ANKRD27
220940_at	0.00165	0.000244	3.8194	0.0962925	1.10557	ANKRD36B
1552619_a_at	0.000256	1.99e-05	4.50137	2.4548	1.45338	ANLN
229128_s_at	0.000223	1.65e-05	4.54965	2.63131	1.28726	ANP32E
213503_x_at	1.31e-10	2.27e-13	8.58656	20.0476	1.9819	ANXA2
208816_x_at	7.8e-09	3.01e-11	7.5629	15.3234	1.57577	ANXA2P2
206632_s_at	0.00014	8.72e-06	4.71298	3.23702	2.04171	APOBEC3B
225173_at	0.000528	5.29e-05	4.24311	1.53119	1.21368	ARHGAP18
218501_at	0.00454	0.000922	3.42533	-1.13958	1.30071	ARHGEF3
227717_at	0.00254	0.000432	3.65357	-0.435928	1.11739	ARHGEF37
222550_at	3.84e-05	1.58e-06	5.13699	4.86723	1.00673	ARMC1
201954_at	0.000134	8.18e-06	4.72926	3.29812	1.26465	ARPC1B
211963_s_at	1.1e-07	7.21e-10	6.88393	12.257	1.06922	ARPC5
224791_at	0.000795	9.22e-05	4.09188	1.00715	1.01431	ASAP1
212815_at	0.000111	6.45e-06	4.78899	3.52327	1.08546	ASCC3
205047_s_at	0.0276	0.00953	2.64829	-3.26132	1.23667	ASNS
232238_at	0.00664	0.00152	3.27037	-1.59742	1.11525	ASPM
229359_at	4.67e-06	9.45e-08	5.79995	7.56159	1.42441	ASXL2
218782_s_at	0.000619	6.53e-05	4.1859	1.33142	1.55608	ATAD2
223677_at	5.75e-05	2.7e-06	5.00562	4.35366	1.05538	ATG10
220948_s_at	2.71e-05	9.62e-07	5.25584	5.33803	1.17815	ATP1A1
226463_at	4.25e-05	1.8e-06	5.10523	4.74238	1.3313	ATP6V1C1
226302_at	1.07e-06	1.31e-08	6.24758	9.46364	1.44942	ATP8B1
212062_at	0.000446	4.18e-05	4.3057	1.75175	1.17751	ATP9A
209902_at	1.55e-09	4.47e-12	7.96466	17.1669	1.13696	ATR
208859_s_at	4.56e-06	9.15e-08	5.8075	7.59316	1.03053	ATRX
204092_s_at	4.06e-05	1.69e-06	5.12016	4.80101	1.77648	AURKA
212474_at	8.96e-07	1.05e-08	6.29706	9.67738	1.11222	AVL9
210534_s_at	0.000627	6.64e-05	4.18149	1.31611	1.05425	B9D1
227372_s_at	0.0125	0.00343	3.00483	-2.34275	1.07996	BAIAP2L1
227545_at	0.000212	1.53e-05	4.5688	2.70166	1.05131	BARD1
208478_s_at	1.9e-06	2.79e-08	6.07773	8.73504	1.04199	BAX
226517_at	0.000175	1.18e-05	4.63623	2.95077	1.62022	BCAT1
210538_s_at	0.0452	0.0179	2.41145	-3.81661	1.27392	BIRC3
202095_s_at	1.11e-05	2.96e-07	5.53554	6.46774	2.07708	BIRC5
211729_x_at	0.00151	0.000216	3.85387	0.20909	1.08192	BLVRA
32088_at	2.52e-05	8.75e-07	5.27866	5.42909	1.01152	BLZF1
226802_s_at	1.32e-06	1.72e-08	6.18567	9.19717	1.07362	BMS1P20
209836_x_at	9.14e-07	1.07e-08	6.29149	9.6533	1.27447	BOLA2B
202227_s_at	2.33e-08	1.13e-10	7.28153	14.0439	1.01244	BRD8
225716_at	8.34e-05	4.38e-06	4.8859	3.89213	1.07945	BRI3BP
226128_at	2.92e-07	2.54e-09	6.61006	11.0436	1.05291	BROX
208677_s_at	2.43e-06	3.8e-08	6.00799	8.43824	1.11152	BSG
209642_at	5.48e-05	2.54e-06	5.02071	4.41227	1.81522	BUB1
203755_at	1.18e-05	3.22e-07	5.51563	6.38638	2.0027	BUB1B
234983_at	0.000725	8.13e-05	4.12634	1.12541	1.50589	C12orf49
226943_at	1.89e-05	6.04e-07	5.36709	5.78383	1.01323	C12orf73
225105_at	0.0139	0.00393	2.95928	-2.46545	1.43261	C12orf75
224486_s_at	1.67e-06	2.35e-08	6.11582	8.89776	1.04313	C15orf41
223484_at	0.0412	0.0159	2.45671	-3.71399	1.61757	C15orf48
219010_at	0.0297	0.0105	2.61262	-3.34783	1.1163	C1orf106
220840_s_at	4.61e-05	2e-06	5.07857	4.63793	1.52507	C1orf112
223063_at	9.3e-05	5.09e-06	4.84819	3.74808	1.17153	C1orf198
218187_s_at	0.00043	3.99e-05	4.31859	1.79745	1.12721	C8orf33
225702_at	7.01e-05	3.48e-06	4.94271	4.11035	1.31203	C8orf76
204480_s_at	9.31e-07	1.11e-08	6.28479	9.62434	1.13832	C9orf16
203963_at	0.0214	0.00685	2.76711	-2.96599	1.67395	CA12
208853_s_at	2.53e-05	8.81e-07	5.27691	5.42209	1.11089	CANX
212551_at	3.86e-10	8.12e-13	8.32133	18.816	2.93306	CAP2
201850_at	0.00275	0.000479	3.62255	-0.533544	1.36181	CAPG
208683_at	5.33e-07	5.33e-09	6.44682	10.3281	1.46111	CAPN2
213310_at	0.000395	3.55e-05	4.34933	1.90677	1.25662	CASC7
238549_at	2.06e-07	1.59e-09	6.71181	11.4926	1.78625	CBFA2T2
227558_at	1.43e-06	1.94e-08	6.15957	9.08513	1.43375	CBX4
231862_at	0.000254	1.97e-05	4.50431	2.4655	1.00475	CBX5
220301_at	0.015	0.00434	2.92528	-2.55604	1.002	CCDC102B
226287_at	3.8e-06	7.13e-08	5.86459	7.83253	1.66115	CCDC34
209688_s_at	6.97e-07	7.59e-09	6.36856	9.98734	1.02634	CCDC93
32128_at	0.0337	0.0123	2.5531	-3.4899	1.1571	CCL18
205476_at	4.59e-05	1.99e-06	5.08047	4.64537	3.67203	CCL20
203418_at	0.000144	9.06e-06	4.70332	3.20083	1.44619	CCNA2
228729_at	0.000304	2.52e-05	4.43934	2.22975	1.7143	CCNB1
202705_at	2.33e-05	7.95e-07	5.30161	5.52087	1.72405	CCNB2
205034_at	0.00159	0.000232	3.83399	0.143942	1.57647	CCNE2
202769_at	0.000185	1.28e-05	4.61555	2.87411	1.05552	CCNG2
201327_s_at	3e-06	5.08e-08	5.94171	8.15752	1.01286	CCT6A
226545_at	0.0125	0.0034	3.00782	-2.33464	1.67342	CD109
209583_s_at	2.73e-05	9.72e-07	5.25333	5.32804	1.78884	CD200
266_s_at	0.0478	0.0192	2.38383	-3.87843	1.80825	CD24
205173_x_at	0.000541	5.45e-05	4.23484	1.5022	1.14106	CD58
202870_s_at	2.79e-05	1e-06	5.24597	5.2987	1.86765	CDC20
229120_s_at	3.63e-07	3.34e-09	6.54934	10.7767	1.23227	CDC42SE1
1552613_s_at	0.000274	2.2e-05	4.47568	2.36137	1.07935	CDC42SE2
203968_s_at	0.00368	0.000698	3.51012	-0.882171	1.19524	CDC6
204510_at	0.000158	1.04e-05	4.66939	3.0741	1.39256	CDC7
223307_at	0.000288	2.35e-05	4.45781	2.29656	1.17116	CDCA3
207173_x_at	0.014	0.00397	2.95533	-2.47602	1.69427	CDH11
210559_s_at	3.82e-05	1.56e-06	5.13919	4.87587	2.10175	CDK1
233540_s_at	1.16e-05	3.15e-07	5.52097	6.40821	1.22268	CDK5RAP2
209644_x_at	0.00207	0.000329	3.73303	-0.183041	1.02915	CDKN2A
236313_at	6.25e-05	3e-06	4.97989	4.25394	1.66973	CDKN2B
204159_at	3.46e-11	4.87e-14	8.90613	21.5353	2.92125	CDKN2C
1555758_a_at	1.71e-05	5.22e-07	5.40146	5.92251	2.44675	CDKN3
212942_s_at	0.0333	0.0122	2.55813	-3.47801	1.2345	CEMIP
205046_at	0.000185	1.27e-05	4.61649	2.87759	1.00788	CENPE
207828_s_at	9.4e-06	2.36e-07	5.58785	6.68225	1.96305	CENPF
231772_x_at	0.000311	2.6e-05	4.43195	2.20309	1.22955	CENPH
222848_at	2.73e-05	9.73e-07	5.25319	5.32746	1.95701	CENPK
1554271_a_at	0.000963	0.000119	4.02152	0.76776	1.16833	CENPL
219294_at	0.000996	0.000124	4.00927	0.726382	1.0073	CENPQ
218883_s_at	2.17e-07	1.7e-09	6.69814	11.4321	2.47687	CENPU
226936_at	5.49e-06	1.18e-07	5.74831	7.3461	1.6732	CENPW
225485_at	6.79e-05	3.33e-06	4.95353	4.15205	1.29298	CEP41
218542_at	0.00119	0.000157	3.94418	0.507938	1.2806	CEP55
212677_s_at	8.11e-06	1.96e-07	5.63183	6.86335	1.03284	CEP68
1555730_a_at	8e-08	4.87e-10	6.96852	12.6349	1.06872	CFL1
209396_s_at	0.0368	0.0138	2.51192	-3.58657	2.41436	CHI3L1
226350_at	0.00358	0.000674	3.52056	-0.850143	1.33363	CHML
218252_at	1.53e-06	2.11e-08	6.14064	9.00399	1.51835	CKAP2
200998_s_at	0.00144	0.000204	3.87019	0.262717	1.06312	CKAP4
1555278_a_at	2.89e-07	2.5e-09	6.61335	11.0581	1.12936	CKAP5
204170_s_at	3.47e-06	6.32e-08	5.89226	7.94892	1.92791	CKS2
202790_at	0.0148	0.00428	2.93052	-2.54211	1.10559	CLDN7
208659_at	1.08e-05	2.85e-07	5.5441	6.5028	1.2213	CLIC1
226425_at	0.0418	0.0162	2.45043	-3.72834	1.21943	CLIP4
225009_at	0.000299	2.46e-05	4.44555	2.25222	1.11457	CMTM4
223993_s_at	0.000137	8.46e-06	4.72079	3.2663	1.1902	CNIH4
1554242_a_at	0.0488	0.0197	2.37362	-3.9011	1.26505	COCH
203073_at	4.32e-06	8.53e-08	5.82339	7.65969	1.02272	COG2
203629_s_at	1.5e-06	2.04e-08	6.1481	9.03596	1.01235	COG5
203477_at	2.34e-08	1.15e-10	7.27868	14.031	3.97329	COL15A1
202311_s_at	0.0164	0.00488	2.88495	-2.66237	1.64139	COL1A1
202404_s_at	0.00102	0.000127	4.0024	0.703186	2.49853	COL1A2
211981_at	0.000566	5.76e-05	4.2198	1.44956	1.51353	COL4A1
211964_at	0.000269	2.13e-05	4.48348	2.3897	1.57335	COL4A2
226237_at	0.0243	0.00809	2.70758	-3.11533	1.34414	COL8A1
228338_at	0.0166	0.00496	2.87943	-2.67683	1.00638	COLCA2
206848_at	0.0003	2.47e-05	4.44516	2.25078	1.17114	COX20
201943_s_at	0.00172	0.000258	3.80362	0.0449213	1.07629	CPD
212345_s_at	1.99e-08	9.49e-11	7.31912	14.2142	1.1878	CREB3L2
238022_at	0.00873	0.00215	3.15859	-1.91731	1.30477	CRNDE
226888_at	3.88e-08	2.09e-10	7.15087	13.4537	1.01819	CSNK1G1
201201_at	1.42e-06	1.91e-08	6.16288	9.09932	1.09036	CSTB
219880_at	2.57e-05	8.99e-07	5.27215	5.40306	1.06899	CTC-338M12.4
225681_at	0.000564	5.74e-05	4.22072	1.4528	2.85245	CTHRC1
1558214_s_at	0.000819	9.59e-05	4.08107	0.970174	1.14619	CTNNA1
200661_at	1.04e-08	4.21e-11	7.49173	14.9987	1.22848	CTSA
227069_at	4.85e-05	2.14e-06	5.06276	4.57615	1.00574	CUX1
204533_at	0.00319	0.000582	3.5649	-0.713333	1.81277	CXCL10
210163_at	0.0364	0.0136	2.51642	-3.57606	1.04475	CXCL11
235044_at	0.00187	0.000288	3.77123	-0.0600665	1.038	CYYR1
231784_s_at	0.00032	2.69e-05	4.42242	2.16874	1.19505	DCAF13
228106_at	6.97e-07	7.55e-09	6.36971	9.99234	1.42467	DCAF16
203302_at	1.29e-08	5.44e-11	7.43741	14.7514	1.24639	DCK
230180_at	0.00128	0.000173	3.91649	0.415773	1.09386	DDX17
201584_s_at	1.16e-05	3.14e-07	5.52141	6.40998	1.26414	DDX39A
205001_s_at	8.8e-05	4.73e-06	4.86684	3.81923	1.42089	DDX3Y
222958_s_at	0.00445	0.000898	3.43357	-1.11479	1.23149	DEPDC1
226980_at	0.00304	0.000545	3.58454	-0.652353	1.4856	DEPDC1B
222158_s_at	0.0002	1.42e-05	4.58916	2.77662	1.07978	DESI2
242539_at	0.00109	0.000139	3.97752	0.619525	1.23801	DIS3L2
202196_s_at	0.0482	0.0194	2.37982	-3.88734	1.15482	DKK3
1556821_x_at	9.22e-07	1.09e-08	6.28765	9.6367	1.53442	DLEU2
201681_s_at	1.62e-05	4.83e-07	5.42	5.99752	1.55975	DLG5
203764_at	1.99e-05	6.48e-07	5.35041	5.71669	2.16083	DLGAP5
212820_at	1.04e-06	1.26e-08	6.25544	9.49757	1.16115	DMXL2
223054_at	1.77e-07	1.31e-09	6.75352	11.6773	1.18444	DNAJB11
209015_s_at	9.5e-06	2.4e-07	5.58445	6.66829	1.16175	DNAJB6
221782_at	0.000185	1.28e-05	4.61522	2.87292	1.01698	DNAJC10
1554451_s_at	1.84e-05	5.82e-07	5.37602	5.81983	1.00223	DNAJC14
204720_s_at	0.000239	1.81e-05	4.52647	2.54643	1.88681	DNAJC6
201697_s_at	2.21e-06	3.4e-08	6.03311	8.54498	1.4384	DNMT1
222640_at	7.55e-05	3.86e-06	4.91738	4.01287	1.10225	DNMT3A
225228_at	3.93e-06	7.45e-08	5.85453	7.7903	1.01546	DRAM2
219512_at	1.16e-05	3.16e-07	5.52008	6.40457	1.10302	DSN1
229017_s_at	9.78e-06	2.47e-07	5.57724	6.63866	1.08676	DSTYK
222680_s_at	0.000673	7.3e-05	4.15577	1.22695	1.69823	DTL
205741_s_at	0.00256	0.000436	3.65031	-0.446209	1.27687	DTNA
1553984_s_at	5.23e-07	5.2e-09	6.45201	10.3507	1.0845	DTYMK
242881_x_at	0.000806	9.38e-05	4.08727	0.991359	2.56457	DUXAP10
229115_at	9.22e-08	5.77e-10	6.93221	12.4725	1.11122	DYNC1H1
203693_s_at	2.17e-06	3.31e-08	6.03906	8.57028	1.53692	E2F3
219990_at	0.00219	0.000355	3.71114	-0.253106	1.40193	E2F8
232204_at	0.000166	1.1e-05	4.65347	3.01482	1.09951	EBF1
219787_s_at	1.59e-09	4.66e-12	7.95578	17.126	2.60456	ECT2
225275_at	0.000206	1.48e-05	4.57813	2.73601	2.32864	EDIL3
204540_at	0.0194	0.00607	2.80944	-2.85815	1.40361	EEF1A2
223608_at	0.000366	3.21e-05	4.37638	2.00339	1.45546	EFCAB2
224314_s_at	1.68e-05	5.12e-07	5.40608	5.94121	1.24598	EGLN1
229074_at	2.84e-06	4.69e-08	5.96014	8.23546	1.16749	EHD4
202326_at	2.4e-07	1.96e-09	6.6668	11.2936	1.31426	EHMT2
204410_at	0.000222	1.63e-05	4.55222	2.64076	2.39221	EIF1AY
235296_at	0.0202	0.00637	2.7927	-2.90097	1.1793	EIF5A2
217820_s_at	0.00966	0.00245	3.11557	-2.03805	1.0991	ENAH
204160_s_at	0.0258	0.00875	2.67939	-3.1851	1.05168	ENPP4
232165_at	0.0381	0.0144	2.4953	-3.62518	1.6058	EPPK1
200842_s_at	1.14e-06	1.43e-08	6.22774	9.37814	1.05214	EPRS
219404_at	0.0127	0.00351	2.99694	-2.3641	1.27903	EPS8L3
219759_at	0.0273	0.00941	2.65312	-3.24953	1.69475	ERAP2
202454_s_at	5.36e-05	2.45e-06	5.02899	4.44448	1.17444	ERBB3
1552389_at	0.0145	0.00414	2.94112	-2.51392	1.72495	ERICH5
222603_at	2.59e-06	4.17e-08	5.98657	8.34736	1.36741	ERMP1
218859_s_at	5.88e-06	1.29e-07	5.72857	7.26399	1.00026	ESF1
208394_x_at	0.0168	0.00504	2.87394	-2.69118	1.07022	ESM1
203358_s_at	6.52e-06	1.46e-07	5.70006	7.14556	1.96336	EZH2
213506_at	0.0334	0.0122	2.55778	-3.47885	1.72102	F2RL1
203980_at	0.00548	0.00118	3.34967	-1.36519	1.67414	FABP4
202345_s_at	2.43e-07	1.99e-09	6.66339	11.2786	2.3047	FABP5
220643_s_at	2.32e-05	7.91e-07	5.30272	5.52529	1.2802	FAIM
1554547_at	0.00354	0.000665	3.5248	-0.837147	1.06971	FAM13C
235048_at	0.00585	0.00128	3.32279	-1.44439	1.64197	FAM169A
223204_at	0.0138	0.00389	2.96252	-2.45675	1.00961	FAM198B
227133_at	5.6e-07	5.65e-09	6.43388	10.2716	1.26475	FAM199X
231835_at	2.47e-05	8.51e-07	5.28525	5.45541	1.28201	FAM213B
225313_at	0.00976	0.00249	3.11098	-2.05086	1.11521	FAM217B
225834_at	7.27e-06	1.69e-07	5.66618	7.00525	2.29976	FAM72A
225687_at	1.53e-05	4.48e-07	5.43767	6.06913	2.03812	FAM83D
226129_at	2.83e-05	1.02e-06	5.24095	5.27872	1.44542	FAM83H
242560_at	0.000676	7.35e-05	4.15404	1.22097	1.0749	FANCD2
213007_at	8.54e-05	4.53e-06	4.87739	3.85958	1.37613	FANCI
201579_at	3.1e-06	5.33e-08	5.93078	8.11136	2.52303	FAT1
232412_at	0.000131	7.9e-06	4.73795	3.33075	1.20989	FBXL20
1559214_at	0.00498	0.00104	3.38852	-1.24982	1.01871	FBXO22
1559094_at	0.00126	0.00017	3.92238	0.435365	1.02575	FBXO9
201275_at	0.000406	3.7e-05	4.33833	1.86758	1.2563	FDPS
204768_s_at	0.000173	1.16e-05	4.63952	2.96299	1.03627	FEN1
205110_s_at	0.000777	8.95e-05	4.10001	1.03499	2.22323	FGF13
222843_at	2.52e-05	8.76e-07	5.27843	5.42816	1.33322	FIGNL1
219117_s_at	4.23e-05	1.78e-06	5.10708	4.74967	1.40004	FKBP11
206857_s_at	0.0014	0.000197	3.88067	0.297266	2.32419	FKBP1B
222906_at	1.62e-05	4.85e-07	5.41926	5.99452	2.13465	FLVCR1
1568865_at	0.00023	1.71e-05	4.54034	2.5972	1.0572	FNTB
218503_at	9.78e-08	6.3e-10	6.9132	12.3876	1.18695	FOCAD
202580_x_at	0.000413	3.79e-05	4.33226	1.84602	1.39531	FOXM1
230645_at	0.00312	0.000563	3.57453	-0.683462	1.32774	FRMD3
203987_at	0.00493	0.00103	3.39247	-1.23804	1.35683	FZD6
202275_at	0.00655	0.00149	3.27593	-1.58129	1.16933	G6PD
231979_at	0.00124	0.000167	3.92707	0.450933	1.01181	GABPB1-AS1
212256_at	1.14e-07	7.58e-10	6.87304	12.2085	1.32982	GALNT10
238756_at	1.64e-05	4.94e-07	5.4149	5.97689	1.7962	GAS2L3
210589_s_at	2.43e-06	3.8e-08	6.00748	8.43611	1.2646	GBAP1
242907_at	0.00143	0.000201	3.87426	0.276112	1.59026	GBP2
226269_at	0.00818	0.00197	3.1864	-1.83857	1.16161	GDAP1
238681_at	0.000335	2.85e-05	4.407	2.11324	1.24063	GDPD1
202321_at	0.000424	3.92e-05	4.32295	1.81293	1.11099	GGPS1
206102_at	4.49e-06	9e-08	5.81115	7.60845	2.51051	GINS1
201667_at	0.00556	0.0012	3.34387	-1.3823	1.11956	GJA1
228776_at	1.03e-05	2.65e-07	5.56099	6.57198	1.67151	GJC1
214430_at	8.55e-05	4.54e-06	4.87697	3.85798	1.13765	GLA
225401_at	2.79e-05	1e-06	5.24578	5.29797	1.24951	GLMP
223079_s_at	0.00847	0.00207	3.17139	-1.88113	1.00808	GLS
210447_at	0.0138	0.0039	2.9614	-2.45977	1.22719	GLUD2
212414_s_at	0.0111	0.00294	3.05626	-2.20235	1.0145	GLYR1
35820_at	7.82e-06	1.86e-07	5.6433	6.91066	1.17614	GM2A
202543_s_at	2.95e-06	4.97e-08	5.9469	8.17946	1.21564	GMFB
218350_s_at	9.91e-06	2.52e-07	5.57261	6.61968	1.76199	GMNN
209576_at	0.00532	0.00113	3.36195	-1.32884	1.08965	GNAI1
213924_at	0.0092	0.0023	3.13653	-1.97939	1.12449	GNAL
201956_s_at	3.84e-06	7.24e-08	5.86101	7.81751	1.03919	GNPAT
212335_at	1.13e-07	7.53e-10	6.87443	12.2147	1.22446	GNS
217771_at	0.00302	0.000541	3.58654	-0.646126	2.12009	GOLM1
218361_at	2.21e-06	3.4e-08	6.03274	8.54342	1.21924	GOLPH3L
218193_s_at	2.6e-07	2.17e-09	6.6444	11.1949	1.10182	GOLT1B
226337_at	7.07e-07	7.71e-09	6.36509	9.9723	1.76514	GORAB
209220_at	6.17e-05	2.95e-06	4.98398	4.26976	4.18824	GPC3
225447_at	5.03e-06	1.05e-07	5.77654	7.4638	1.19517	GPD2
208308_s_at	1.07e-05	2.81e-07	5.54765	6.51731	1.01743	GPI
[truncated: 7,009 more rows]
[truncated: 4 more columns]

## Sheet: Sheet2
229819_at	1.6e-06	1.09e-07	-5.78824	7.28553	-2.0569	A1BG
205969_at	0.000114	1.48e-05	-4.58883	2.54873	-1.01717	AADAC
223593_at	1.27e-15	2.42e-18	-11.0843	31.2792	-2.04525	AADAT
214829_at	0.000373	5.83e-05	-4.22599	1.24239	-1.30165	AASS
209459_s_at	2.93e-07	1.56e-08	-6.23426	9.17563	-1.60404	ABAT
217504_at	8.59e-06	7.61e-07	-5.32916	5.4058	-1.6365	ABCA6
204719_at	2.1e-06	1.49e-07	-5.71517	6.98156	-2.33304	ABCA8
208288_at	0.000314	4.76e-05	-4.28065	1.43481	-1.2588	ABCB11
1570505_at	0.000218	3.13e-05	-4.39307	1.83548	-1.47717	ABCB4
206155_at	1.56e-06	1.06e-07	-5.79466	7.31232	-1.08211	ABCC2
209735_at	3.2e-05	3.42e-06	-4.96156	3.95757	-1.24744	ABCG2
220383_at	0.00211	0.000439	-3.65472	-0.66617	-1.07688	ABCG5
202740_at	9.96e-09	3.24e-10	-7.09373	12.9542	-1.12457	ABHD14A
63825_at	5.11e-06	4.17e-07	-5.47302	5.9869	-1.02782	ABHD2
221679_s_at	1.01e-05	9.23e-07	-5.28262	5.21947	-1.02993	ABHD6
223395_at	8.97e-07	5.64e-08	-5.9411	7.9268	-1.61487	ABI3BP
205730_s_at	5.23e-08	2.15e-09	-6.6782	11.1081	-1.28188	ABLIM3
214274_s_at	3.78e-12	2.98e-14	-9.07939	22.0512	-1.4933	ACAA1
241114_s_at	1.29e-09	3.01e-11	-7.60807	15.2773	-1.47173	ACAA2
49452_at	0.000118	1.54e-05	-4.57971	2.5151	-1.07191	ACACB
206068_s_at	6.67e-08	2.84e-09	-6.61647	10.8367	-1.81377	ACADL
202366_at	2.63e-08	9.83e-10	-6.85088	11.8714	-1.01066	ACADS
226030_at	5.71e-07	3.38e-08	-6.05885	8.42554	-1.41469	ACADSB
205412_at	2.36e-10	4.02e-12	-8.03885	17.2467	-1.34589	ACAT1
230602_at	8.13e-06	7.16e-07	-5.34376	5.46442	-1.57335	ACMSD
238160_at	6.45e-07	3.88e-08	-6.02731	8.29157	-2.02167	ACOT12
227962_at	2.64e-07	1.39e-08	-6.26069	9.28935	-1.12051	ACOX1
205364_at	2.23e-05	2.26e-06	-5.064	4.35559	-1.07863	ACOX2
201963_at	5.09e-07	2.96e-08	-6.0892	8.55471	-1.52431	ACSL1
218322_s_at	7.19e-06	6.22e-07	-5.37752	5.60029	-1.41647	ACSL5
230554_at	2.67e-05	2.77e-06	-5.01359	4.15916	-1.9437	ACSM2A
241915_at	2.17e-05	2.19e-06	-5.07135	4.38434	-1.33188	ACSM2B
210377_at	1.23e-14	3.43e-17	-10.516	28.6838	-2.65915	ACSM3
89977_at	1.55e-07	7.49e-09	-6.39989	9.89123	-2.40091	ACSM5
222162_s_at	9.25e-07	5.83e-08	-5.9336	7.89516	-1.38606	ADAMTS1
223844_at	6.85e-14	2.71e-16	-10.0759	26.66	-1.31646	ADAMTS13
226311_at	5.72e-06	4.76e-07	-5.44194	5.8607	-1.39915	ADAMTS2
213974_at	3.58e-09	9.94e-11	-7.3504	14.1089	-1.49029	ADAMTSL3
1569542_at	5.28e-06	4.33e-07	-5.4642	5.95107	-1.22069	ADGRA3
213094_at	0.00108	0.000201	-3.88198	0.069926	-1.16352	ADGRG6
1553296_at	2.35e-14	7.48e-17	-10.3497	27.9204	-2.04839	ADGRG7
207820_at	1.04e-08	3.41e-10	-7.08297	12.906	-2.7636	ADH1A
209613_s_at	1.35e-07	6.45e-09	-6.43352	10.0373	-3.09684	ADH1B
206262_at	1.69e-09	4.09e-11	-7.54198	14.9768	-3.18932	ADH1C
231678_s_at	2.4e-08	8.86e-10	-6.87356	11.9721	-4.35723	ADH4
214261_s_at	1.43e-10	2.25e-12	-8.16236	17.8142	-1.99615	ADH6
203571_s_at	7.64e-05	9.3e-06	-4.70876	2.99502	-1.43353	ADIRF
204120_s_at	1.28e-06	8.4e-08	-5.84928	7.54073	-1.05313	ADK
223660_at	1.72e-09	4.19e-11	-7.53719	14.9551	-1.17446	ADORA3
237390_at	1.78e-09	4.37e-11	-7.52783	14.9126	-2.97014	ADRA1A
206170_at	7.67e-06	6.69e-07	-5.3601	5.53016	-1.26009	ADRB2
206840_at	4.21e-12	3.35e-14	-9.05512	21.9388	-3.20374	AFM
203566_s_at	3.38e-06	2.58e-07	-5.58675	6.45155	-1.14425	AGL
208016_s_at	4.56e-08	1.83e-09	-6.71313	11.2621	-1.55975	AGTR1
210327_s_at	6.4e-05	7.61e-06	-4.75992	3.18746	-1.53479	AGXT
229229_at	4.49e-11	5.58e-13	-8.45893	19.181	-2.08931	AGXT2
210929_s_at	0.00255	0.000549	-3.5881	-0.87585	-1.2275	AHSG
212543_at	5.57e-06	4.61e-07	-5.44909	5.88971	-1.41053	AIM1
217626_at	0.01	0.0028	-3.0761	-2.38821	-1.00678	AKR1C1
210558_at	9.87e-06	8.96e-07	-5.28995	5.24875	-1.87371	AKR1C4
207102_at	4.53e-09	1.31e-10	-7.29143	13.8428	-3.06771	AKR1D1
206469_x_at	5.33e-11	6.89e-13	-8.41421	18.9746	-1.84034	AKR7A3
205633_s_at	4.44e-10	8.47e-12	-7.88007	16.5188	-1.66704	ALAS1
1565228_s_at	0.00017	2.35e-05	-4.46887	2.10937	-1.3391	ALB
209645_s_at	1.58e-12	1.09e-14	-9.29259	23.0386	-1.59015	ALDH1B1
205208_at	1.87e-05	1.86e-06	-5.11245	4.54537	-1.73379	ALDH1L1
201425_at	3.95e-11	4.75e-13	-8.49307	19.3386	-1.49323	ALDH2
221589_s_at	1.92e-05	1.91e-06	-5.10595	4.51985	-1.12852	ALDH6A1
220148_at	3.52e-06	2.71e-07	-5.57582	6.40669	-2.21835	ALDH8A1
211357_s_at	0.000123	1.61e-05	-4.56708	2.46856	-1.71823	ALDOB
215783_s_at	3.79e-06	2.95e-07	-5.55541	6.32304	-1.05012	ALPL
229596_at	1.96e-05	1.96e-06	-5.09952	4.49464	-1.26702	AMDHD1
205141_at	9.87e-12	9.07e-14	-8.8441	20.9617	-2.27297	ANG
231773_at	1.64e-07	8.02e-09	-6.38446	9.82428	-1.18378	ANGPTL1
219803_at	7.6e-06	6.63e-07	-5.36254	5.53997	-1.62463	ANGPTL3
223967_at	8.6e-20	4.72e-23	-13.4787	41.8773	-1.96624	ANGPTL6
206385_s_at	3.44e-06	2.64e-07	-5.5819	6.43165	-1.60927	ANK3
220112_at	7.55e-15	1.93e-17	-10.6386	29.2456	-1.27065	ANKRD55
218804_at	0.000814	0.000144	-3.97627	0.384531	-1.35303	ANO1
228573_at	1.1e-07	5.04e-09	-6.48862	10.2773	-1.06399	ANTXR2
210143_at	2.89e-09	7.69e-11	-7.40603	14.3604	-2.38182	ANXA10
205083_at	7.56e-05	9.19e-06	-4.71193	3.00693	-1.89669	AOX1
206350_at	1.77e-05	1.73e-06	-5.12921	4.61127	-1.95798	APCS
217073_x_at	0.00102	0.000188	-3.90101	0.132992	-1.52106	APOA1
224243_at	5.62e-06	4.67e-07	-5.44641	5.87883	-1.3346	APOA5
205820_s_at	0.000297	4.46e-05	-4.29814	1.49671	-1.01402	APOC3
206738_at	7.03e-05	8.48e-06	-4.73241	3.08383	-1.67505	APOC4
207262_at	1.11e-13	4.7e-16	-9.95884	26.12	-3.62296	APOF
209546_s_at	6.32e-11	8.41e-13	-8.37203	18.78	-1.23474	APOL1
39248_at	5.27e-08	2.17e-09	-6.67633	11.0999	-1.17376	AQP3
205568_at	1.78e-05	1.75e-06	-5.12656	4.60082	-2.09012	AQP9
226192_at	1.6e-05	1.55e-06	-5.15616	4.71744	-1.6762	AR
206177_s_at	8.31e-05	1.03e-05	-4.6835	2.90045	-1.66087	ARG1
227197_at	2.47e-05	2.54e-06	-5.03522	4.24332	-1.02214	ARHGEF26
225283_at	5.63e-05	6.55e-06	-4.79805	3.33169	-1.11383	ARRDC4
242496_at	3.95e-06	3.1e-07	-5.54366	6.27497	-1.52413	ART4
206743_s_at	1.57e-06	1.07e-07	-5.79325	7.30642	-1.04844	ASGR1
204608_at	8.91e-08	3.98e-09	-6.54147	10.5081	-1.14082	ASL
206030_at	4.4e-15	1.05e-17	-10.7684	29.8396	-2.17972	ASPA
230912_at	8.37e-10	1.8e-11	-7.71836	15.7798	-1.03701	ASPDH
1557226_a_at	2.67e-12	2.01e-14	-9.16244	22.4358	-1.13121	ASPG
219087_at	0.000323	4.92e-05	-4.27195	1.40406	-1.34968	ASPN
207076_s_at	2.05e-07	1.04e-08	-6.32683	9.57474	-1.53996	ASS1
202672_s_at	7.37e-07	4.51e-08	-5.99251	8.14405	-1.68876	ATF3
204999_s_at	0.00157	0.000312	-3.75504	-0.345178	-1.5117	ATF5
228890_at	9.17e-05	1.15e-05	-4.65435	2.79172	-1.01078	ATOH8
226785_at	4.57e-07	2.6e-08	-6.1182	8.67838	-1.54319	ATP11C
242680_at	0.000828	0.000147	-3.97052	0.365185	-1.59387	AVPR1A
202686_s_at	7.62e-12	6.63e-14	-8.91028	21.2681	-1.5372	AXL
209309_at	3.46e-07	1.89e-08	-6.19074	8.98878	-1.75751	AZGP1
217014_s_at	9.36e-10	2.07e-11	-7.68902	15.6459	-2.01956	AZGP1P1
238987_at	3.48e-05	3.77e-06	-4.93702	3.86289	-1.14223	B4GALT1
206913_at	0.00118	0.000222	-3.85362	-0.023669	-1.11079	BAAT
202391_at	8.09e-06	7.12e-07	-5.3453	5.47062	-1.48201	BASP1
205363_at	4.07e-10	7.64e-12	-7.90204	16.6194	-2.60435	BBOX1
205433_at	1.47e-06	9.93e-08	-5.81034	7.37781	-2.49584	BCHE
210653_s_at	2.41e-09	6.14e-11	-7.45451	14.58	-1.47844	BCKDHB
232449_at	1.87e-19	1.2e-22	-13.2674	40.9682	-3.3089	BCO2
211715_s_at	1.75e-06	1.21e-07	-5.76403	7.1846	-1.47567	BDH1
235155_at	2.15e-13	9.94e-16	-9.79959	25.3845	-1.29109	BDH2
213905_x_at	1.49e-05	1.43e-06	-5.1756	4.79419	-1.35584	BGN
201169_s_at	6.13e-05	7.24e-06	-4.77277	3.23601	-1.25437	BHLHE40
206119_at	4.65e-06	3.75e-07	-5.49852	6.0907	-1.92247	BHMT
230309_at	0.000345	5.32e-05	-4.25068	1.32911	-1.17504	BHMT2
210106_at	1.34e-14	3.82e-17	-10.4932	28.5794	-1.60184	BLOC1S1
201641_at	3.46e-07	1.89e-08	-6.19062	8.98826	-1.19436	BST2
227099_s_at	3.95e-06	3.09e-07	-5.54409	6.27672	-1.63162	C11orf96
220084_at	2.42e-07	1.26e-08	-6.28283	9.38478	-1.06685	C14orf105
228532_at	1.39e-10	2.16e-12	-8.17108	17.8543	-1.36445	C1orf162
238625_at	4.19e-06	3.32e-07	-5.52761	6.20937	-1.56784	C1orf168
218232_at	1.56e-06	1.06e-07	-5.79491	7.31337	-1.28972	C1QA
202953_at	4.04e-06	3.18e-07	-5.53785	6.25123	-1.38902	C1QB
225353_s_at	1.36e-05	1.29e-06	-5.20069	4.89348	-1.21701	C1QC
220975_s_at	6.69e-10	1.36e-11	-7.77816	16.0528	-1.12446	C1QTNF1
212067_s_at	2.12e-09	5.31e-11	-7.4859	14.7223	-1.91817	C1R
218983_at	1.76e-09	4.32e-11	-7.53032	14.9239	-1.563	C1RL
208747_s_at	9.48e-07	5.99e-08	-5.92756	7.86973	-1.48744	C1S
1554533_at	2.77e-06	2.05e-07	-5.64092	6.67444	-1.01967	C2
231691_at	4.76e-12	3.87e-14	-9.0243	21.796	-3.09814	C3P1
214428_x_at	0.000165	2.27e-05	-4.4771	2.13929	-1.14352	C4B
205654_at	5.66e-06	4.7e-07	-5.44462	5.87159	-1.65091	C4BPA
224605_at	3.18e-09	8.64e-11	-7.38082	14.2464	-1.02915	C4orf3
210168_at	1.61e-11	1.67e-13	-8.71525	20.3655	-3.16111	C6
202992_at	6.89e-10	1.42e-11	-7.77006	16.0157	-2.98905	C7
206305_s_at	1.42e-10	2.23e-12	-8.16502	17.8265	-2.52939	C8A
206979_at	1.12e-10	1.66e-12	-8.22707	18.112	-1.96672	C8B
218541_s_at	4.25e-11	5.25e-13	-8.47217	19.2421	-2.23382	C8orf4
206727_at	2.05e-12	1.49e-14	-9.2261	22.7307	-5.04442	C9
225919_s_at	4.13e-07	2.31e-08	-6.14526	8.79401	-1.04911	C9orf72
209301_at	1e-08	3.26e-10	-7.09257	12.949	-2.04776	CA2
207421_at	1.11e-08	3.67e-10	-7.06654	12.8324	-1.3356	CA5A
201432_at	1.97e-07	9.91e-09	-6.33685	9.61807	-1.20862	CAT
213626_at	6.84e-09	2.1e-10	-7.18838	13.3788	-1.19174	CBR4
1553972_a_at	9.12e-05	1.14e-05	-4.65616	2.79846	-1.04407	CBS
229641_at	1.02e-13	4.31e-16	-9.9771	26.2042	-1.35321	CCBE1
223316_at	1.06e-10	1.56e-12	-8.24075	18.175	-1.28991	CCDC3
226756_at	3.65e-08	1.42e-09	-6.76921	11.5097	-1.42457	CCDC71L
205392_s_at	9.52e-13	5.81e-15	-9.42548	23.654	-1.92534	CCL15
207354_at	0.000464	7.5e-05	-4.15708	1.00216	-1.40411	CCL16
210072_at	1.78e-07	8.83e-09	-6.36292	9.7309	-1.63221	CCL19
216598_s_at	2.35e-08	8.62e-10	-6.87976	11.9996	-1.88335	CCL2
204606_at	4.88e-07	2.81e-08	-6.10095	8.60479	-1.3507	CCL21
205114_s_at	1.85e-06	1.29e-07	-5.74867	7.12068	-1.25852	CCL3L3
204103_at	2.33e-08	8.51e-10	-6.88259	12.0122	-1.52246	CCL4
1405_i_at	4.88e-05	5.57e-06	-4.83925	3.48828	-1.227	CCL5
208712_at	0.00434	0.00103	-3.3964	-1.46301	-1.04507	CCND1
205098_at	6.98e-09	2.15e-10	-7.18327	13.3558	-1.24392	CCR1
201743_at	7.55e-11	1.03e-12	-8.32909	18.582	-2.15867	CD14
215049_x_at	4.91e-09	1.44e-10	-7.27086	13.75	-1.92439	CD163
205789_at	2.91e-08	1.1e-09	-6.82505	11.7569	-1.63532	CD1D
203547_at	4.52e-12	3.65e-14	-9.03645	21.8523	-1.38457	CD4
206680_at	2.87e-17	3.57e-20	-12.0003	35.4054	-2.68264	CD5L
209795_at	3.4e-07	1.85e-08	-6.19533	9.00845	-1.41756	CD69
205627_at	4.94e-07	2.85e-08	-6.09733	8.58939	-1.51879	CDA
221556_at	0.000276	4.11e-05	-4.31999	1.57425	-1.00467	CDC14B
228561_at	6.99e-11	9.42e-13	-8.34791	18.6688	-1.30019	CDC37L1
206898_at	6.32e-12	5.34e-14	-8.95603	21.4799	-2.02879	CDH19
220186_s_at	1.4e-19	8.44e-23	-13.347	41.3113	-2.30594	CDHR2
220075_s_at	0.0011	0.000206	-3.87501	0.046889	-1.22506	CDHR5
204154_at	0.00375	0.000866	-3.44977	-1.30198	-1.41723	CDO1
213006_at	1.49e-08	5.12e-10	-6.99374	12.5071	-1.72948	CEBPD
213509_x_at	3.47e-05	3.76e-06	-4.93762	3.86518	-1.24305	CES2
206210_s_at	8.61e-17	1.32e-19	-11.714	34.1243	-2.54358	CETP
202357_s_at	2.52e-05	2.6e-06	-5.02945	4.22085	-1.19425	CFB
213800_at	0.000272	4.04e-05	-4.325	1.59208	-1.32267	CFH
206910_x_at	0.000374	5.83e-05	-4.22556	1.24091	-1.15605	CFHR2
1554459_s_at	3.66e-10	6.72e-12	-7.92947	16.745	-2.94356	CFHR3
207874_s_at	2.36e-10	4.01e-12	-8.03945	17.2494	-3.27614	CFHR4
208088_s_at	0.0012	0.000227	-3.84688	-0.045823	-1.72475	CFHR5
1555564_a_at	2.12e-11	2.3e-13	-8.64681	20.049	-2.40317	CFI
233496_s_at	0.000327	5e-05	-4.26763	1.38881	-1.01411	CFL2
206380_s_at	3.27e-20	1.26e-23	-13.7805	43.1665	-2.39601	CFP
205043_at	9.18e-10	2.01e-11	-7.69514	15.6739	-1.08482	CFTR
209396_s_at	0.044	0.0171	-2.43051	-4.0224	-1.34968	CHI3L1
211248_s_at	1.97e-08	7.04e-10	-6.92418	12.1971	-1.22242	CHRD
220446_s_at	4.95e-14	1.85e-16	-10.1572	27.0348	-1.28231	CHST4
221188_s_at	3.88e-12	3.07e-14	-9.07322	22.0226	-2.14216	CIDEB
223961_s_at	5.41e-09	1.61e-10	-7.24555	13.636	-1.38997	CISH
207980_s_at	0.00145	0.000283	-3.78284	-0.255098	-1.04156	CITED2
220496_at	4.91e-26	8.97e-31	-17.7801	59.1051	-3.96182	CLEC1B
1559065_a_at	3.3e-25	1.85e-29	-17.0068	56.1918	-3.80612	CLEC4G
207995_s_at	4.22e-20	1.7e-23	-13.7116	42.8731	-2.97366	CLEC4M
229777_at	3.52e-11	4.16e-13	-8.52135	19.4692	-3.1341	CLRN3
222043_at	6.76e-10	1.38e-11	-7.77512	16.0389	-1.5462	CLU
238440_at	7.3e-07	4.46e-08	-5.99522	8.15554	-1.27961	CLYBL
227522_at	4.27e-06	3.4e-07	-5.52206	6.1867	-1.33633	CMBL
223047_at	3.7e-07	2.04e-08	-6.17363	8.91542	-1.02515	CMTM6
223699_at	4.46e-23	7.34e-27	-15.5299	50.4031	-4.08685	CNDP1
229831_at	2.52e-06	1.84e-07	-5.66691	6.78172	-1.73047	CNTN3
203641_s_at	0.000347	5.35e-05	-4.24891	1.32289	-1.00889	COBLL1
207420_at	7e-16	1.24e-18	-11.2285	31.9339	-1.65617	COLEC10
219873_at	1.38e-11	1.39e-13	-8.7538	20.5438	-1.92599	COLEC11
208817_at	3.36e-08	1.3e-09	-6.78953	11.5995	-1.30842	COMT
224583_at	0.000586	9.82e-05	-4.08283	0.746288	-1.07944	COTL1
1558034_s_at	2.27e-08	8.28e-10	-6.88855	12.0386	-1.54744	CP
206651_s_at	3.65e-07	2e-08	-6.17766	8.93269	-1.07871	CPB2
1555250_a_at	7.62e-13	4.47e-15	-9.48094	23.9107	-1.41873	CPEB3
228728_at	6.87e-10	1.41e-11	-7.77104	16.0202	-2.12104	CPED1
206256_at	5.01e-06	4.08e-07	-5.47859	6.00955	-1.07693	CPN1
216223_at	3.43e-06	2.63e-07	-5.5825	6.43411	-1.51839	CPN2
204920_at	0.000558	9.26e-05	-4.09904	0.801892	-2.21037	CPS1
204263_s_at	1.48e-07	7.13e-09	-6.41098	9.93938	-1.01816	CPT2
244313_at	3.9e-09	1.1e-10	-7.3295	14.0145	-1.14392	CR1
205984_at	4.26e-22	9.34e-26	-14.9221	47.935	-3.7804	CRHBP
221541_at	1.56e-08	5.4e-10	-6.98234	12.4562	-1.80402	CRISPLD2
37020_at	3.55e-06	2.73e-07	-5.57343	6.39688	-3.03437	CRP
220753_s_at	1.32e-07	6.27e-09	-6.43973	10.0643	-1.30539	CRYL1
221139_s_at	4.81e-07	2.77e-08	-6.10447	8.61983	-1.21034	CSAD
203104_at	1.64e-07	8.03e-09	-6.38413	9.82284	-1.0239	CSF1R
225557_at	3.99e-15	9.27e-18	-10.7958	29.9648	-1.60882	CSRNP1
218924_s_at	1.36e-10	2.12e-12	-8.17551	17.8747	-1.0883	CTBS
217127_at	8.41e-08	3.72e-09	-6.5565	10.5739	-2.15048	CTH
241255_at	4.33e-07	2.45e-08	-6.13233	8.73874	-1.20504	CTNNA3
203758_at	1.78e-08	6.26e-10	-6.94987	12.3115	-1.48771	CTSO
213920_at	0.00251	0.000539	-3.59347	-0.859049	-1.01796	CUX2
209687_at	2.9e-14	9.46e-17	-10.2996	27.69	-3.18598	CXCL12
218002_s_at	3.93e-21	1.08e-24	-14.348	45.5585	-4.08995	CXCL14
1569203_at	5.09e-09	1.5e-10	-7.26172	13.7088	-2.13894	CXCL2
203915_at	0.00246	0.000525	-3.6015	-0.833882	-1.15778	CXCL9
215121_x_at	9.34e-06	8.39e-07	-5.30563	5.31149	-2.16294	CYAT1
215726_s_at	3.28e-05	3.52e-06	-4.954	3.92835	-1.00501	CYB5A
225804_at	5.68e-10	1.12e-11	-7.81986	16.2433	-1.00084	CYB5D2
205749_at	5.89e-06	4.92e-07	-5.43396	5.82839	-2.03162	CYP1A1
207608_x_at	8.18e-13	4.86e-15	-9.46329	23.829	-4.33235	CYP1A2
206424_at	3.46e-15	7.97e-18	-10.8283	30.1132	-2.97282	CYP26A1
214320_x_at	1.26e-10	1.91e-12	-8.1971	17.9741	-3.43133	CYP2A6
207718_x_at	7.64e-11	1.05e-12	-8.32434	18.5601	-2.3445	CYP2A7
217133_x_at	3.01e-10	5.36e-12	-7.97761	16.9657	-1.22763	CYP2B6
210272_at	6.75e-09	2.07e-10	-7.19164	13.3935	-2.46429	CYP2B7P
215103_at	5.87e-08	2.46e-09	-6.64843	10.9772	-1.91643	CYP2C18
216058_s_at	4.94e-12	4.03e-14	-9.0159	21.7571	-2.66381	CYP2C19
208147_s_at	6.41e-13	3.71e-15	-9.5208	24.0952	-3.79429	CYP2C8
214419_s_at	1.24e-07	5.8e-09	-6.45711	10.14	-1.2984	CYP2C9
209975_at	4.02e-06	3.16e-07	-5.53878	6.25503	-3.51496	CYP2E1
205073_at	2.75e-07	1.45e-08	-6.25038	9.24497	-1.47938	CYP2J2
220432_s_at	2.95e-14	9.78e-17	-10.2926	27.6577	-3.50795	CYP39A1
231704_at	1.93e-09	4.79e-11	-7.50808	14.8229	-1.69568	CYP3A4
211440_x_at	1.28e-09	2.99e-11	-7.60959	15.2842	-1.46588	CYP3A43
205765_at	0.000136	1.81e-05	-4.53707	2.35829	-1.0125	CYP3A5
211843_x_at	3.64e-07	2e-08	-6.17796	8.934	-1.53257	CYP3A7
207407_x_at	1.06e-10	1.55e-12	-8.24136	18.1778	-3.09228	CYP4A11
1554837_a_at	3.13e-09	8.45e-11	-7.38548	14.2675	-1.75574	CYP4A22
206153_at	5.64e-05	6.57e-06	-4.79737	3.32911	-1.41706	CYP4F11
206539_s_at	7.05e-11	9.52e-13	-8.3456	18.6581	-1.09836	CYP4F12
210452_x_at	5.6e-09	1.68e-10	-7.23699	13.5975	-1.80745	CYP4F2
206515_at	2.94e-05	3.1e-06	-4.98554	4.05032	-1.3356	CYP4F3
228391_at	3.58e-07	1.96e-08	-6.18278	8.95463	-1.54801	CYP4V2
232494_at	2.76e-07	1.46e-08	-6.249	9.23902	-2.92043	CYP8B1
210764_s_at	2.97e-07	1.59e-08	-6.23058	9.15982	-1.48894	CYR61
209606_at	2.77e-05	2.89e-06	-5.00329	4.11918	-1.12458	CYTIP
206878_at	1.07e-05	9.88e-07	-5.26621	5.15398	-1.3976	DAO
206450_at	1.8e-17	2e-20	-12.1276	35.9725	-1.34952	DBH
209335_at	9.25e-12	8.35e-14	-8.86164	21.0429	-2.98257	DCN
217973_at	2.04e-08	7.32e-10	-6.91551	12.1585	-1.75251	DCXR
210397_at	0.0445	0.0174	-2.4251	-4.03471	-1.00061	DEFB1
228293_at	1.79e-09	4.4e-11	-7.52656	14.9068	-2.0942	DEPDC7
217647_at	1.61e-08	5.59e-10	-6.9745	12.4213	-1.35473	DHODH
213279_at	5.04e-09	1.48e-10	-7.26452	13.7214	-1.5642	DHRS1
206457_s_at	0.000566	9.42e-05	-4.0943	0.785613	-1.8108	DIO1
215506_s_at	3.07e-13	1.5e-15	-9.71287	24.9837	-1.47735	DIRAS3
231790_at	2.99e-07	1.6e-08	-6.22872	9.15184	-1.83971	DMGDH
223721_s_at	1.78e-06	1.24e-07	-5.75934	7.16511	-1.29548	DNAJC12
226859_at	6.8e-08	2.9e-09	-6.61177	10.8161	-1.05476	DNAJC25
227081_at	3.72e-08	1.46e-09	-6.76429	11.4879	-1.36735	DNALI1
205554_s_at	2.95e-14	9.89e-17	-10.2902	27.6467	-3.23413	DNASE1L3
213068_at	1.62e-09	3.9e-11	-7.55233	15.0238	-1.57723	DPT
206065_s_at	4e-06	3.14e-07	-5.54058	6.26239	-1.77818	DPYS
218854_at	5.28e-10	1.04e-11	-7.83703	16.3218	-1.58426	DSE
201044_x_at	1.09e-05	1e-06	-5.26215	5.13779	-1.12395	DUSP1
1563505_at	3.15e-07	1.7e-08	-6.21471	9.09161	-1.05719	DUSP16
209457_at	2.27e-05	2.31e-06	-5.05912	4.33652	-1.41919	DUSP5
208892_s_at	8.6e-07	5.38e-08	-5.95212	7.97333	-1.19052	DUSP6
218552_at	1.33e-11	1.33e-13	-8.76323	20.5875	-1.41421	ECHDC2
201135_at	8.24e-09	2.62e-10	-7.14046	13.1636	-1.04817	ECHS1
209365_s_at	6.13e-23	1.12e-26	-15.4281	49.9932	-2.58239	ECM1
206101_at	1.04e-05	9.48e-07	-5.27613	5.19357	-1.24319	ECM2
204271_s_at	3.31e-06	2.52e-07	-5.59233	6.47446	-1.25003	EDNRB
201693_s_at	4.04e-08	1.59e-09	-6.74446	11.4003	-1.96698	EGR1
218935_at	1.85e-12	1.31e-14	-9.25315	22.856	-1.62156	EHD3
205222_at	1.69e-06	1.17e-07	-5.77328	7.22316	-1.58111	EHHADH
204163_at	9.31e-07	5.87e-08	-5.93189	7.88797	-1.13922	EMILIN1
204483_at	1.32e-06	8.73e-08	-5.84042	7.50361	-1.71746	ENO3
204844_at	1.78e-06	1.23e-07	-5.75974	7.16676	-1.50743	ENPEP
205757_at	1.83e-06	1.28e-07	-5.75211	7.13501	-1.05897	ENTPD5
220161_s_at	1.28e-05	1.2e-06	-5.21801	4.96218	-1.25936	EPB41L4B
230951_at	1.99e-06	1.4e-07	-5.73029	7.0443	-1.04021	EPB41L5
203499_at	3.53e-11	4.19e-13	-8.51991	19.4626	-1.58876	EPHA2
206070_s_at	6.64e-07	4.01e-08	-6.01955	8.25865	-1.1597	EPHA3
209368_at	9.01e-11	1.28e-12	-8.28317	18.3704	-1.91947	EPHX2
202444_s_at	1.09e-05	1.01e-06	-5.26129	5.13437	-1.16862	ERLIN1
224657_at	2.38e-07	1.23e-08	-6.28832	9.40844	-1.2095	ERRFI1
205225_at	5.64e-14	2.16e-16	-10.1241	26.8821	-3.13795	ESR1
205530_at	6.45e-12	5.46e-14	-8.95136	21.4583	-1.69177	ETFDH
221008_s_at	1.08e-07	4.94e-09	-6.49307	10.2967	-2.40867	ETNPPL
201329_s_at	1.06e-06	6.81e-08	-5.89779	7.74437	-1.17344	ETS2
227828_s_at	1.3e-07	6.12e-09	-6.44503	10.0874	-1.52101	EVA1A
211742_s_at	3.11e-06	2.35e-07	-5.60908	6.54331	-1.1727	EVI2B
205200_at	6.34e-06	5.36e-07	-5.4134	5.74513	-1.33167	EXOSC7
213929_at	2.37e-10	4.04e-12	-8.03785	17.2421	-1.95412	EXPH5
206610_s_at	3.14e-12	2.43e-14	-9.1228	22.2522	-1.86602	F11
205774_at	0.000306	4.62e-05	-4.28841	1.46224	-1.15819	F12
207810_at	0.000128	1.7e-05	-4.5534	2.41824	-1.4333	F13B
205756_s_at	1.43e-06	9.59e-08	-5.81865	7.41253	-1.12846	F8
207218_at	1.69e-08	5.88e-10	-6.96345	12.372	-3.40688	F9
231693_at	0.000384	6.01e-05	-4.21737	1.2122	-1.05201	FABP1
202862_at	2.53e-09	6.5e-11	-7.44228	14.5246	-1.08397	FAH
218504_at	7.59e-10	1.61e-11	-7.74293	15.8919	-1.17275	FAHD2A
226863_at	8.25e-07	5.12e-08	-5.96328	8.02045	-1.80627	FAM110C
218532_s_at	1.82e-08	6.42e-10	-6.94439	12.2871	-2.34924	FAM134B
202973_x_at	2.72e-12	2.05e-14	-9.15854	22.4178	-2.39536	FAM13A
222291_at	2.54e-06	1.86e-07	-5.66456	6.77203	-1.33029	FAM149A
229391_s_at	4.83e-06	3.91e-07	-5.48869	6.05065	-1.18109	FAM26F
227654_at	1.34e-14	3.8e-17	-10.4941	28.5835	-2.34677	FAM65C
216252_x_at	4.11e-08	1.63e-09	-6.73937	11.3779	-1.05739	FAS
220751_s_at	2.86e-07	1.52e-08	-6.24101	9.20467	-1.2174	FAXDC2
209696_at	5.7e-10	1.13e-11	-7.81887	16.2388	-2.0565	FBP1
210889_s_at	2.82e-11	3.25e-13	-8.57368	19.711	-2.13224	FCGR2B
211395_x_at	6.56e-08	2.78e-09	-6.62074	10.8555	-1.12419	FCGR2C
204007_at	5.9e-07	3.51e-08	-6.05025	8.38899	-1.0947	FCGR3B
1559577_at	1.23e-19	7.21e-23	-13.3825	41.4644	-2.12834	FCN2
205866_at	3.48e-24	3.82e-28	-16.2508	53.2658	-4.49691	FCN3
209209_s_at	2.09e-07	1.06e-08	-6.32197	9.55375	-1.24568	FERMT2
210521_s_at	1.95e-07	9.78e-09	-6.33984	9.631	-2.59506	FETUB
203562_at	2.59e-10	4.5e-12	-8.01517	17.138	-1.53653	FEZ1
231671_at	5.64e-07	3.33e-08	-6.06239	8.4406	-1.10133	FGA
204988_at	1.41e-05	1.35e-06	-5.19117	4.8558	-1.18132	FGB
203638_s_at	0.0126	0.00368	-2.9845	-2.63936	-1.03653	FGFR2
219612_s_at	7.13e-05	8.62e-06	-4.72826	3.06825	-1.05115	FGG
205305_at	5.89e-05	6.91e-06	-4.78445	3.28019	-1.44035	FGL1
204834_at	1.93e-08	6.88e-10	-6.92918	12.2193	-1.13565	FGL2
233604_at	4.37e-15	1.04e-17	-10.7715	29.8537	-3.0056	FLJ22763
211726_s_at	9.82e-07	6.22e-08	-5.91853	7.83168	-1.36625	FMO2
40665_at	0.000159	2.17e-05	-4.48907	2.18285	-2.0066	FMO3
218843_at	9.6e-10	2.13e-11	-7.68215	15.6146	-1.01634	FNDC4
226096_at	7.14e-05	8.64e-06	-4.7278	3.06649	-1.59594	FNDC5
211303_x_at	1.12e-10	1.66e-12	-8.22691	18.1113	-2.08084	FOLH1B
209189_at	7.09e-12	6.11e-14	-8.92774	21.3489	-2.94511	FOS
202768_at	1.02e-10	1.49e-12	-8.2502	18.2185	-2.02227	FOSB
202723_s_at	2.65e-07	1.39e-08	-6.25991	9.28602	-1.24399	FOXO1
235201_at	3.39e-06	2.59e-07	-5.58591	6.44809	-1.27072	FOXP2
205119_s_at	1.27e-09	2.95e-11	-7.61219	15.296	-1.30066	FPR1
230964_at	0.000658	0.000112	-4.04539	0.618449	-1.2238	FREM2
213056_at	7.03e-10	1.45e-11	-7.76453	15.9905	-1.13681	FRMD4B
224300_x_at	1.04e-08	3.43e-10	-7.08146	12.8992	-1.78845	FTCD
230259_at	4.66e-07	2.66e-08	-6.11353	8.65846	-1.08326	FUOM
205384_at	2.13e-06	1.51e-07	-5.71227	6.96952	-1.91519	FXYD1
227266_s_at	1.82e-05	1.79e-06	-5.12087	4.57846	-1.05914	FYB
216033_s_at	4.07e-09	1.15e-10	-7.31856	13.9651	-1.57316	FYN
213524_s_at	0.000137	1.82e-05	-4.53519	2.35142	-1.638	G0S2
1555612_s_at	0.00153	0.000301	-3.76532	-0.311905	-1.2659	G6PC
208868_s_at	4.44e-09	1.27e-10	-7.29718	13.8687	-1.04692	GABARAPL1
211458_s_at	1.44e-09	3.43e-11	-7.58015	15.1503	-1.55263	GABARAPL3
229724_at	0.000277	4.13e-05	-4.31902	1.57079	-1.11335	GABRB3
203725_at	2.28e-08	8.31e-10	-6.88764	12.0346	-1.39321	GADD45A
209305_s_at	5.23e-11	6.74e-13	-8.41912	18.9972	-1.81703	GADD45B
204121_at	5.05e-06	4.12e-07	-5.4763	6.00025	-1.52034	GADD45G
204457_s_at	1.36e-05	1.29e-06	-5.20094	4.89448	-1.07042	GAS1
216733_s_at	0.000197	2.78e-05	-4.42461	1.9491	-1.23745	GATM
222943_at	2.14e-12	1.58e-14	-9.21446	22.6767	-3.53379	GBA3
202270_at	3.21e-07	1.74e-08	-6.21011	9.07186	-1.35308	GBP1
203500_at	7.99e-10	1.7e-11	-7.73072	15.8362	-1.39039	GCDH
210565_at	4.99e-06	4.06e-07	-5.47958	6.01357	-1.1063	GCGR
204224_s_at	3.98e-08	1.57e-09	-6.74813	11.4165	-1.85221	GCH1
206867_at	1.41e-16	2.26e-19	-11.5976	33.6011	-1.70219	GCKR
224209_s_at	0.000325	4.95e-05	-4.26997	1.39708	-1.33982	GDA
204472_at	0.000629	0.000106	-4.06047	0.669848	-1.13785	GEM
205582_s_at	2.79e-11	3.21e-13	-8.5764	19.7235	-1.26709	GGT5
205498_at	2.95e-10	5.21e-12	-7.98369	16.9936	-2.63204	GHR
223278_at	3.58e-08	1.4e-09	-6.77358	11.529	-1.52842	GJB2
207387_s_at	0.000262	3.87e-05	-4.33615	1.6318	-1.0628	GK
209276_s_at	6.76e-06	5.77e-07	-5.39569	5.67358	-1.02654	GLRX
1564706_s_at	4.36e-08	1.74e-09	-6.72461	11.3127	-2.56903	GLS2
200947_s_at	9.72e-07	6.15e-08	-5.92122	7.84302	-1.19534	GLUD1
215794_x_at	2.73e-06	2.02e-07	-5.64478	6.69037	-1.40953	GLUD2
206930_at	1.71e-09	4.17e-11	-7.53814	14.9594	-2.50849	GLYAT
220108_at	3.1e-15	6.74e-18	-10.8643	30.2771	-1.29327	GNA14
205042_at	1.96e-10	3.21e-12	-8.08694	17.4675	-1.28356	GNE
210328_at	2.8e-08	1.05e-09	-6.83543	11.8029	-2.54669	GNMT
208813_at	1.21e-06	7.88e-08	-5.8641	7.60288	-1.20865	GOT1
200708_at	7.64e-11	1.05e-12	-8.32423	18.5596	-1.22135	GOT2
224480_s_at	5.52e-06	4.56e-07	-5.45188	5.90102	-1.49348	GPAT3
213706_at	1.84e-13	8.16e-16	-9.84165	25.5789	-2.10829	GPD1
220773_s_at	5.21e-10	1.02e-11	-7.84076	16.3389	-1.23926	GPHN
238752_at	0.000249	3.65e-05	-4.35215	1.68888	-1.48813	GPLD1
209469_at	8.78e-18	8.35e-21	-12.32	36.826	-2.33598	GPM6A
228770_at	2.83e-08	1.07e-09	-6.83185	11.787	-1.08245	GPR146
1552440_at	3.72e-18	3.27e-21	-12.5274	37.7418	-1.46107	GPR182
224839_s_at	5.95e-08	2.5e-09	-6.64491	10.9617	-1.59318	GPT2
219313_at	7.64e-08	3.33e-09	-6.58107	10.6815	-1.54853	GRAMD1C
220794_at	4.84e-07	2.79e-08	-6.10277	8.61258	-1.66702	GREM2
214864_s_at	4.51e-08	1.81e-09	-6.71609	11.2751	-1.14921	GRHPR
205541_s_at	1.9e-06	1.33e-07	-5.74256	7.09528	-1.49657	GSPT2
203924_at	0.000457	7.37e-05	-4.16186	1.01876	-1.7693	GSTA1
209531_at	4.41e-14	1.61e-16	-10.1861	27.1679	-2.13759	GSTZ1
214621_at	3.08e-10	5.54e-12	-7.97078	16.9344	-3.62172	GYS2
206666_at	1.32e-07	6.24e-09	-6.4408	10.069	-1.18901	GZMK
205657_at	7.53e-10	1.58e-11	-7.74616	15.9066	-1.29075	HAAO
206010_at	3.22e-06	2.44e-07	-5.60011	6.50644	-1.39343	HABP2
211569_s_at	4.3e-08	1.72e-09	-6.72792	11.3273	-1.12245	HADH
206643_at	0.00262	0.000567	-3.57849	-0.905854	-1.15499	HAL
220491_at	2.29e-15	4.77e-18	-10.9388	30.6169	-5.24288	HAMP
219791_s_at	6.24e-11	8.26e-13	-8.37587	18.7977	-1.19538	HAND2-AS1
220224_at	1.45e-06	9.73e-08	-5.81521	7.39815	-2.08701	HAO1
220801_s_at	8.23e-10	1.76e-11	-7.72344	15.8029	-3.12519	HAO2
211745_x_at	2.13e-09	5.35e-11	-7.4841	14.7141	-1.9715	HBA2
217232_x_at	3.07e-09	8.24e-11	-7.3911	14.2929	-2.04139	HBB
202957_at	8.7e-09	2.78e-10	-7.12698	13.1032	-1.31892	HCLS1
238003_at	1.23e-07	5.73e-09	-6.45984	10.1519	-1.75522	HEPN1
214307_at	0.0003	4.52e-05	-4.29464	1.48429	-1.05976	HGD
209960_at	7.25e-16	1.3e-18	-11.2187	31.8894	-2.94332	HGF
207027_at	3.05e-12	2.34e-14	-9.1311	22.2907	-2.93622	HGFAC
237466_s_at	5.8e-20	2.86e-23	-13.5924	42.3643	-1.66252	HHIP
231955_s_at	0.000157	2.15e-05	-4.49241	2.19502	-1.0362	HIBADH
211991_s_at	0.000565	9.4e-05	-4.09488	0.7876	-1.01616	HLA
204754_at	0.000251	3.67e-05	-4.35048	1.68292	-1.12872	HLF
202772_at	3.21e-10	5.8e-12	-7.96088	16.889	-1.09491	HMGCL
204607_at	0.000214	3.05e-05	-4.39956	1.85883	-1.46649	HMGCS2
203665_at	6.57e-05	7.85e-06	-4.75223	3.15845	-1.21787	HMOX1
239093_at	6.51e-10	1.32e-11	-7.78492	16.0836	-1.90873	HOGA1
206697_s_at	2.45e-06	1.77e-07	-5.67496	6.81502	-1.9283	HP
206024_at	2.01e-07	1.02e-08	-6.33139	9.59444	-3.42402	HPD
203913_s_at	0.003	0.000665	-3.53014	-1.05593	-1.46148	HPGD
208471_at	7.52e-08	3.26e-09	-6.58546	10.7007	-2.66163	HPR
39763_at	3.52e-09	9.71e-11	-7.35546	14.1318	-1.86275	HPX
206226_at	0.000573	9.56e-05	-4.09041	0.772281	-1.70641	HRG
227361_at	0.000233	3.38e-05	-4.3723	1.76097	-1.61758	HS3ST3B1
205404_at	3.8e-06	2.95e-07	-5.55507	6.32169	-2.81508	HSD11B1
204818_at	1.21e-07	5.63e-09	-6.46378	10.169	-1.55748	HSD17B2
37512_at	1.52e-06	1.03e-07	-5.80223	7.34391	-2.23947	HSD17B6
210619_s_at	1.14e-06	7.34e-08	-5.88057	7.67202	-1.19506	HYAL1
208937_s_at	7.55e-11	1.03e-12	-8.32819	18.5779	-2.29744	ID1
201565_s_at	9.81e-08	4.43e-09	-6.51741	10.403	-1.2331	ID2
213931_at	1.54e-10	2.46e-12	-8.14368	17.7283	-1.62615	ID2B
209291_at	4.71e-05	5.35e-06	-4.84938	3.52689	-1.2463	ID4
227865_at	8.74e-09	2.8e-10	-7.12572	13.0975	-1.01491	IDNK
1568638_a_at	1.19e-17	1.22e-20	-12.2361	36.4544	-3.04108	IDO2
214022_s_at	2.03e-08	7.3e-10	-6.91607	12.161	-1.55628	IFITM1
201601_x_at	1.48e-06	1e-07	-5.80875	7.37116	-1.28888	IFITM2
211577_s_at	8.8e-14	3.62e-16	-10.0141	26.3749	-2.49658	IGF1
215712_s_at	3.1e-15	6.81e-18	-10.8621	30.2674	-1.89103	IGFALS
205302_at	0.000517	8.48e-05	-4.12326	0.885254	-1.45549	IGFBP1
212143_s_at	1.33e-10	2.04e-12	-8.18326	17.9104	-2.42614	IGFBP3
201508_at	2.62e-07	1.38e-08	-6.26271	9.29806	-1.05589	IGFBP4
217022_s_at	2.23e-08	8.11e-10	-6.89297	12.0583	-3.09279	IGHA2
209374_s_at	5.34e-09	1.59e-10	-7.24919	13.6524	-2.29217	IGHM
211644_x_at	8.14e-06	7.17e-07	-5.34356	5.46361	-1.39302	IGKC
217378_x_at	0.000134	1.78e-05	-4.54172	2.37535	-1.11608	IGKV1OR2-108
214677_x_at	8.73e-06	7.76e-07	-5.32442	5.3868	-2.8001	IGLC1
234764_x_at	0.00161	0.00032	-3.74708	-0.370851	-1.00789	IGLJ3
215946_x_at	7.68e-05	9.37e-06	-4.7071	2.98879	-1.12833	IGLL3P
215379_x_at	8.76e-06	7.8e-07	-5.32338	5.38264	-2.31302	IGLV1-44
204912_at	1.54e-06	1.05e-07	-5.79764	7.32476	-1.01583	IL10RA
210904_s_at	0.000192	2.7e-05	-4.43167	1.9746	-1.02141	IL13RA1
206172_at	1.03e-09	2.3e-11	-7.66558	15.5391	-2.42454	IL13RA2
206618_at	2.87e-15	6.2e-18	-10.8822	30.3588	-1.08674	IL18R1
210233_at	3.06e-11	3.56e-13	-8.55459	19.6228	-2.27598	IL1RAP
207526_s_at	1.37e-06	9.09e-08	-5.83103	7.46431	-1.2542	IL1RL1
212657_s_at	0.000339	5.2e-05	-4.25669	1.35028	-1.23059	IL1RN
209821_at	2.28e-09	5.76e-11	-7.46818	14.642	-1.5301	IL33
204863_s_at	0.000231	3.35e-05	-4.37488	1.77022	-1.19849	IL6ST
226218_at	0.00192	0.000392	-3.68796	-0.560502	-1.04032	IL7R
224061_at	1.69e-12	1.18e-14	-9.27585	22.9611	-1.87131	INMT
202410_x_at	0.0334	0.0121	-2.56148	-3.71719	-1.33684	INS
201625_s_at	0.00232	0.000492	-3.62086	-0.773087	-1.06084	INSIG1
204057_at	1.09e-11	1.03e-13	-8.81689	20.8358	-1.30035	IRF8
227297_at	2.26e-11	2.49e-13	-8.63054	19.9738	-1.9728	ITGA9
210888_s_at	1.81e-06	1.26e-07	-5.75579	7.1503	-1.30205	ITIH1
37201_at	4.96e-06	4.02e-07	-5.48169	6.02216	-1.17261	ITIH4
231070_at	1.12e-06	7.23e-08	-5.8839	7.686	-1.11392	IYD
212592_at	3.69e-08	1.44e-09	-6.76661	11.4982	-2.59037	JCHAIN
201473_at	0.000168	2.32e-05	-4.47161	2.11935	-1.00874	JUNB
213478_at	1.59e-10	2.56e-12	-8.13515	17.6891	-1.61733	KAZN
204301_at	4.77e-17	6.72e-20	-11.8618	34.7868	-1.69924	KBTBD11
213832_at	5.33e-08	2.2e-09	-6.67278	11.0843	-1.84985	KCND3
220116_at	1.83e-11	1.93e-13	-8.68423	20.222	-2.94992	KCNN2
220070_at	1.22e-18	9.39e-22	-12.8051	38.96	-1.83111	KDM8
209760_at	4.91e-09	1.44e-10	-7.2709	13.7502	-1.12701	KIAA0922
221841_s_at	0.000676	0.000116	-4.03645	0.588031	-1.14134	KLF4
206541_at	1.38e-10	2.14e-12	-8.17339	17.8649	-1.91244	KLKB1
214470_at	6.95e-09	2.14e-10	-7.18419	13.36	-1.19128	KLRB1
205821_at	1.07e-08	3.54e-10	-7.07459	12.8684	-1.07463	KLRC4
211138_s_at	3.4e-09	9.31e-11	-7.36473	14.1737	-2.52885	KMO
243562_at	0.00113	0.000211	-3.86767	0.022637	-1.22912	KNG1
217388_s_at	1.26e-05	1.19e-06	-5.22135	4.97544	-1.37479	KYNU
217933_s_at	4.07e-07	2.27e-08	-6.1493	8.81127	-1.06229	LAP3
242153_at	2.13e-09	5.34e-11	-7.48487	14.7176	-1.11021	LARP1B
214461_at	6.25e-05	7.41e-06	-4.76677	3.21334	-1.2742	LBP
204428_s_at	3.08e-17	4e-20	-11.9753	35.2938	-2.935	LCAT
229241_at	2.59e-10	4.5e-12	-8.01484	17.1364	-1.64915	LDHD
202067_s_at	1.36e-06	9.06e-08	-5.8317	7.4671	-1.21325	LDLR
1552362_a_at	1.3e-09	3.04e-11	-7.60577	15.2668	-1.72329	LEAP2
207409_at	5.08e-07	2.95e-08	-6.08989	8.55768	-2.86075	LECT2
211354_s_at	0.00796	0.00213	-3.16632	-2.13491	-1.30336	LEPROT
220393_at	1.23e-05	1.15e-06	-5.22968	5.00854	-1.09244	LGSN
225575_at	1.98e-13	8.98e-16	-9.82128	25.4848	-2.70972	LIFR
207697_x_at	1.07e-12	6.76e-15	-9.3937	23.5068	-1.01873	LILRB2
206856_at	4.37e-14	1.57e-16	-10.1913	27.1917	-1.4394	LILRB5
228004_at	5.31e-10	1.04e-11	-7.83543	16.3145	-1.3453	LINC00261
230577_at	8.61e-10	1.86e-11	-7.71167	15.7492	-3.44075	LINC00844
1559033_at	2.95e-05	3.12e-06	-4.98425	4.04533	-1.34113	LINC01018
1559573_at	8.17e-21	2.39e-24	-14.163	44.7831	-4.20027	LINC01093
239380_at	2.02e-05	2.02e-06	-5.09148	4.46311	-1.89319	LINC01554
206606_at	3.46e-07	1.89e-08	-6.19072	8.98868	-1.70777	LIPC
215078_at	0.000198	2.8e-05	-4.4226	1.94185	-1.79131	LOC100129518
227794_at	3.78e-10	7.01e-12	-7.92038	16.7034	-2.93335	LOC100287413
1556387_at	0.00162	0.000324	-3.74408	-0.380549	-1.25702	LOC100507389
207414_s_at	4.06e-06	3.2e-07	-5.5363	6.24489	-1.05283	LOC100507472
221834_at	1.06e-07	4.84e-09	-6.49766	10.3168	-1.19104	LOC100507577
212671_s_at	0.000613	0.000103	-4.06869	0.697907	-1.36362	LOC100509457
209616_s_at	0.000118	1.53e-05	-4.57987	2.51567	-1.3999	LOC100653057
215498_s_at	1.9e-07	9.48e-09	-6.34684	9.66129	-1.08065	LOC100996792
209312_x_at	0.000359	5.56e-05	-4.23857	1.28655	-1.01649	LOC101060835
1563298_at	0.000544	9e-05	-4.10711	0.829618	-1.02948	LOC101927331
218870_at	9.01e-09	2.9e-10	-7.11779	13.062	-1.11938	LOC101928361
1559336_at	1.48e-05	1.42e-06	-5.17747	4.80157	-1.06366	LOC101928505
240435_at	5.19e-08	2.13e-09	-6.68013	11.1166	-1.0881	LOC101928635
202237_at	1.58e-11	1.63e-13	-8.71958	20.3855	-3.33175	LOC101928916
207498_s_at	0.000522	8.58e-05	-4.12031	0.875052	-1.50009	LOC101929829
213380_x_at	2.62e-06	1.93e-07	-5.65579	6.73581	-1.10908	LOC102724562
1569607_s_at	4.58e-08	1.85e-09	-6.71178	11.2561	-1.13522	LOC102725051
234139_s_at	1.97e-10	3.23e-12	-8.08563	17.4615	-1.04318	LOC105378749
236652_at	4.25e-07	2.39e-08	-6.13749	8.76079	-2.04088	LOC149703
231698_at	3.7e-06	2.87e-07	-5.56223	6.35098	-1.33712	LOC647115
240380_at	1.44e-07	6.89e-09	-6.41858	9.97238	-1.0779	LOC728040
226038_at	8.26e-10	1.77e-11	-7.72231	15.7978	-1.11565	LONRF1
207584_at	2.88e-17	3.66e-20	-11.9952	35.3827	-3.16678	LPA
210909_x_at	9.28e-14	3.85e-16	-10.0008	26.3134	-1.4777	LPAL2
228648_at	2.5e-08	9.28e-10	-6.86351	11.9274	-1.44041	LRG1
214181_x_at	7.36e-09	2.28e-10	-7.1702	13.2972	-1.11355	LST1
201744_s_at	0.000212	3.02e-05	-4.40196	1.86745	-2.07964	LUM
227443_at	9.91e-06	8.99e-07	-5.28888	5.24449	-1.086	LURAP1L
202145_at	9.97e-11	1.44e-12	-8.25731	18.2513	-2.01855	LY6E
203799_at	6.88e-10	1.41e-11	-7.7707	16.0187	-1.38868	LY75
220037_s_at	5.49e-13	3.07e-15	-9.56065	24.2796	-1.96973	LYVE1
227554_at	1.58e-12	1.08e-14	-9.29423	23.0462	-2.10583	MAGI2
214180_at	9.25e-11	1.32e-12	-8.27622	18.3384	-1.5656	MAN1C1
202670_at	7.48e-11	1.02e-12	-8.33172	18.5941	-1.1111	MAP2K1
205819_at	3.37e-19	2.34e-22	-13.1164	40.3153	-2.86468	MARCO
210680_s_at	6.25e-11	8.29e-13	-8.37509	18.7941	-1.17836	MASP1
210798_x_at	5.99e-06	5.02e-07	-5.42897	5.80815	-1.73032	MASP2
205813_s_at	9.84e-11	1.42e-12	-8.26071	18.2669	-1.73128	MAT1A
207256_at	1.26e-06	8.27e-08	-5.85298	7.55626	-2.42425	MBL2
203640_at	8.41e-07	5.24e-08	-5.9581	7.99858	-1.15646	MBNL2
226225_at	6.95e-10	1.43e-11	-7.7676	16.0045	-2.17387	MCC
214056_at	4.69e-05	5.32e-06	-4.85086	3.53254	-1.08609	MCL1
214077_x_at	4.48e-10	8.57e-12	-7.87746	16.5068	-1.03624	MEIS3P1
227055_at	3.25e-07	1.76e-08	-6.20687	9.05796	-1.2068	METTL7B
205442_at	6.17e-08	2.6e-09	-6.63594	10.9223	-2.40497	MFAP3L
212713_at	2.55e-08	9.48e-10	-6.85875	11.9063	-1.05204	MFAP4
225316_at	1.16e-14	3.15e-17	-10.5343	28.7677	-2.9162	MFSD2A
231736_x_at	4.32e-05	4.83e-06	-4.87489	3.62433	-1.47945	MGST1
214696_at	2.9e-08	1.1e-09	-6.82613	11.7616	-1.03842	MIR22
224997_x_at	0.0161	0.00499	-2.88093	-2.91589	-1.28052	MIR675
224954_at	3.71e-07	2.04e-08	-6.17327	8.91389	-1.24913	MIR6778
202861_at	1.7e-07	8.38e-09	-6.3747	9.78196	-1.12842	MIR6883
211430_s_at	7.01e-06	6.04e-07	-5.38482	5.62973	-3.23371	MIR8071
235377_at	0.0107	0.00302	-3.05114	-2.45727	-1.04137	MLIP
218869_at	5.44e-11	7.08e-13	-8.40861	18.9487	-1.17883	MLYCD
242750_at	1.61e-09	3.88e-11	-7.55357	15.0295	-1.37738	MMAA
203435_s_at	0.000274	4.06e-05	-4.32321	1.58569	-1.13579	MME
1553062_at	2.35e-07	1.21e-08	-6.29171	9.42307	-1.47258	MOGAT1
232428_at	1.96e-12	1.42e-14	-9.23659	22.7793	-2.56054	MOGAT2
218024_at	4.09e-08	1.62e-09	-6.74049	11.3828	-1.09225	MPC1
213306_at	6.03e-06	5.05e-07	-5.42733	5.80154	-1.06497	MPDZ
226841_at	3.35e-07	1.82e-08	-6.19938	9.0258	-1.17526	MPEG1
204438_at	2.31e-08	8.44e-10	-6.88419	12.0193	-1.98384	MRC1
231358_at	9.78e-20	5.54e-23	-13.4422	41.7209	-1.93868	MRO
219607_s_at	1.34e-05	1.27e-06	-5.20547	4.91242	-1.47454	MS4A4A
232724_at	1.5e-10	2.37e-12	-8.15163	17.7649	-1.00372	MS4A6A
224358_s_at	1.21e-07	5.63e-09	-6.46369	10.1687	-1.3805	MS4A7
219281_at	5.15e-14	1.95e-16	-10.1457	26.9817	-1.50943	MSRA
216320_x_at	2.95e-07	1.58e-08	-6.23206	9.16616	-1.11757	MST1
212859_x_at	2.18e-09	5.49e-11	-7.47873	14.6898	-2.71528	MT1E
217165_x_at	5.61e-13	3.17e-15	-9.55389	24.2484	-3.13465	MT1F
210472_at	3.3e-07	1.79e-08	-6.2029	9.04091	-1.39304	MT1G
206461_x_at	1.51e-12	1.02e-14	-9.30701	23.1054	-2.92933	MT1H
211456_x_at	1.12e-11	1.07e-13	-8.80992	20.8035	-2.54875	MT1HL1
217546_at	4.1e-11	4.99e-13	-8.48279	19.2911	-4.17072	MT1M
208581_x_at	1.85e-12	1.32e-14	-9.2526	22.8534	-2.9752	MT1X
212185_x_at	1.16e-11	1.1e-13	-8.80261	20.7697	-2.49756	MT2A
202309_at	4.14e-09	1.18e-10	-7.31404	13.9448	-1.31148	MTHFD1
205675_at	1.87e-05	1.86e-06	-5.11247	4.54547	-1.56123	MTTP
202960_s_at	2.76e-07	1.46e-08	-6.24981	9.24253	-1.0023	MUT
209596_at	9.82e-09	3.18e-10	-7.09786	12.9727	-1.55908	MXRA5
202431_s_at	4.76e-05	5.41e-06	-4.84657	3.51616	-1.45922	MYC
201976_s_at	0.000376	5.86e-05	-4.22419	1.23609	-1.09506	MYO10
213733_at	6.05e-12	5.06e-14	-8.96741	21.5326	-1.00431	MYO1F
217197_x_at	1.59e-08	5.49e-10	-6.97843	12.4388	-1.31478	N4BP2L1
214765_s_at	1.34e-07	6.35e-09	-6.43684	10.0518	-1.12273	NAAA
229299_at	7.67e-05	9.36e-06	-4.70726	2.9894	-1.04485	NADK2
1555167_s_at	6.2e-05	7.33e-06	-4.76948	3.22357	-1.34799	NAMPT
228055_at	1.2e-12	7.63e-15	-9.36795	23.3876	-1.50441	NAPSB
214440_at	7.14e-07	4.35e-08	-6.00114	8.18063	-1.2727	NAT1
206797_at	9.23e-19	6.75e-22	-12.8788	39.282	-3.74362	NAT2
206963_s_at	1.11e-06	7.17e-08	-5.88597	7.69469	-1.27415	NAT8B
200857_s_at	8.09e-08	3.56e-09	-6.5662	10.6164	-1.01057	NCOR1
214279_s_at	3.49e-06	2.67e-07	-5.57853	6.41783	-1.41184	NDRG2
203574_at	9.89e-06	8.97e-07	-5.28943	5.24668	-1.03305	NFIL3
205858_at	1.49e-14	4.39e-17	-10.4634	28.4426	-1.4205	NGFR
231559_at	8.88e-13	5.29e-15	-9.44531	23.7458	-1.53913	NNMT
220106_at	4.69e-05	5.32e-06	-4.85087	3.53256	-1.39436	NPC1L1
225573_at	1.29e-12	8.37e-15	-9.34838	23.297	-1.48887	NPHP3
205440_s_at	1.04e-14	2.79e-17	-10.5604	28.8875	-2.14188	NPY1R
207202_s_at	1.03e-06	6.56e-08	-5.90646	7.78085	-2.02365	NR1I2
207007_at	0.00062	0.000105	-4.06467	0.684171	-1.46866	NR1I3
204621_s_at	0.000704	0.000122	-4.02333	0.543476	-1.0311	NR4A2
206343_s_at	2.19e-06	1.56e-07	-5.70464	6.9379	-1.49138	NRG1
223315_at	6.88e-09	2.11e-10	-7.18683	13.3718	-1.53241	NTN4
230329_s_at	1.66e-08	5.77e-10	-6.96779	12.3913	-1.13909	NUDT6
201599_at	0.00248	0.000531	-3.59783	-0.845398	-1.45935	OAT
219277_s_at	4.13e-07	2.31e-08	-6.14521	8.79382	-1.68639	OGDHL
230478_at	3.48e-24	3.78e-28	-16.2533	53.2757	-4.06266	OIT3
218162_at	2.02e-12	1.47e-14	-9.22982	22.7479	-2.13958	OLFML3
205040_at	3.14e-05	3.35e-06	-4.96652	3.97675	-1.08417	ORM1
205041_s_at	1.68e-05	1.64e-06	-5.14304	4.6657	-1.08346	ORM2
207200_at	5.67e-06	4.71e-07	-5.4441	5.86947	-2.06531	OTC
220005_at	6.12e-13	3.5e-15	-9.53288	24.1511	-1.65645	P2RY13
1554640_at	6.55e-13	3.8e-15	-9.5158	24.0721	-2.03449	PALM2
231018_at	1.24e-11	1.21e-13	-8.78275	20.6778	-1.43944	PALM3
213661_at	1.76e-17	1.9e-20	-12.1389	36.0226	-1.37109	PAMR1
226649_at	3.47e-08	1.35e-09	-6.78151	11.564	-1.39212	PANK1
203060_s_at	5.56e-05	6.46e-06	-4.80166	3.34537	-1.08896	PAPSS2
219543_at	1.58e-09	3.79e-11	-7.5584	15.0514	-2.08533	PBLD
212148_at	0.00116	0.000217	-3.85962	-0.0039	-1.00527	PBX1
208383_s_at	7.21e-07	4.4e-08	-5.99819	8.16813	-3.00175	PCK1
202847_at	5.78e-08	2.41e-09	-6.65243	10.9948	-1.47624	PCK2
202465_at	1.66e-07	8.16e-09	-6.38073	9.80811	-1.45349	PCOLCE
204134_at	1.79e-09	4.39e-11	-7.52678	14.9078	-1.0887	PDE2A
230109_at	1.52e-14	4.55e-17	-10.4558	28.4077	-1.40084	PDE7B
203131_at	2.12e-07	1.08e-08	-6.31793	9.53627	-2.41299	PDGFRA
205960_at	0.00119	0.000224	-3.85102	-0.032221	-1.09677	PDK4
203243_s_at	1.36e-08	4.64e-10	-7.01547	12.6041	-1.11751	PDLIM5
221142_s_at	2.2e-06	1.58e-07	-5.70281	6.93028	-1.0146	PECR
207621_s_at	2.75e-12	2.09e-14	-9.1546	22.3995	-1.56873	PEMT
207537_at	2.42e-06	1.76e-07	-5.67745	6.82529	-1.36862	PFKFB1
242817_at	3.02e-10	5.4e-12	-7.97623	16.9593	-2.52184	PGLYRP2
201968_s_at	1.36e-10	2.12e-12	-8.17579	17.876	-1.08451	PGM1
201120_s_at	4.61e-05	5.22e-06	-4.85565	3.55083	-1.04068	PGRMC1
217997_at	3.83e-05	4.2e-06	-4.90977	3.75804	-1.55392	PHLDA1
226846_at	2.65e-09	6.89e-11	-7.42968	14.4675	-1.46927	PHYHD1
226147_s_at	0.00393	0.000917	-3.43206	-1.35562	-1.42291	PIGR
215129_at	8.34e-08	3.69e-09	-6.55829	10.5817	-1.32212	PIK3C2G
221605_s_at	8.75e-05	1.09e-05	-4.66835	2.8439	-1.08106	PIPOX
209581_at	3.1e-06	2.34e-07	-5.60995	6.54689	-1.17164	PLA2G16
203649_s_at	0.00238	0.000504	-3.61325	-0.797019	-1.82246	PLA2G2A
219014_at	9.78e-18	9.84e-21	-12.2837	36.6653	-3.09857	PLAC8
240033_at	4.9e-07	2.83e-08	-6.0992	8.59736	-1.56297	PLG
205871_at	9.34e-10	2.06e-11	-7.68972	15.6492	-2.0462	PLGLB1
1558603_at	1.72e-05	1.68e-06	-5.13692	4.64159	-1.41699	PLGLB2
205913_at	2.31e-12	1.71e-14	-9.19689	22.5954	-1.52383	PLIN1
209122_at	1.73e-05	1.69e-06	-5.1356	4.6364	-1.07472	PLIN2
209355_s_at	2.34e-07	1.21e-08	-6.29262	9.42699	-1.7284	PLPP3
218901_at	2.64e-11	3e-13	-8.59046	19.7885	-1.52005	PLSCR4
206345_s_at	3.23e-06	2.45e-07	-5.59903	6.50201	-2.03283	PON1
213695_at	1.11e-06	7.13e-08	-5.88708	7.69935	-1.55426	PON3
219195_at	0.0015	0.000296	-3.77037	-0.29555	-1.1935	PPARGC1A
228469_at	3.8e-12	3e-14	-9.07801	22.0448	-1.6965	PPID
1552670_a_at	8.88e-06	7.92e-07	-5.31967	5.36776	-1.19976	PPP1R3B
236492_at	9.01e-11	1.28e-12	-8.28299	18.3696	-1.28117	PPP2R2A
243669_s_at	0.000408	6.45e-05	-4.19815	1.14502	-1.16342	PRAP1
206007_at	2.12e-07	1.08e-08	-6.31684	9.53155	-1.75115	PRG4
203680_at	2.88e-09	7.65e-11	-7.40707	14.3652	-1.16039	PRKAR2B
216696_s_at	4.33e-09	1.24e-10	-7.30321	13.8959	-1.51732	PRODH2
207808_s_at	5.02e-08	2.05e-09	-6.68879	11.1548	-1.43463	PROS1
208034_s_at	4.51e-09	1.3e-10	-7.29229	13.8466	-1.64229	PROZ
223062_s_at	0.000239	3.47e-05	-4.36555	1.73679	-1.12573	PSAT1
208131_s_at	1.37e-10	2.12e-12	-8.17517	17.8732	-1.55094	PTGIS
228824_s_at	0.000169	2.34e-05	-4.47005	2.11368	-1.18649	PTGR1
204748_at	2.77e-07	1.47e-08	-6.24819	9.23555	-1.32709	PTGS2
205911_at	1.12e-15	2.1e-18	-11.1154	31.4204	-1.58868	PTH1R
230250_at	6.82e-07	4.13e-08	-6.01297	8.23072	-1.37687	PTPRB
212587_s_at	8.9e-05	1.11e-05	-4.6636	2.82618	-1.23526	PTPRC
214043_at	0.000173	2.39e-05	-4.46378	2.0909	-1.15859	PTPRD
219076_s_at	8.03e-06	7.06e-07	-5.34729	5.47862	-1.01947	PXMP2
207330_at	7.09e-10	1.47e-11	-7.76165	15.9774	-1.56987	PZP
209123_at	1.95e-06	1.37e-07	-5.7358	7.0672	-1.01684	QDPR
228540_at	9.35e-12	8.48e-14	-8.85821	21.027	-1.1107	QKI
218931_at	1.14e-08	3.78e-10	-7.06028	12.8044	-1.12189	RAB17
219562_at	1.04e-05	9.52e-07	-5.27525	5.19005	-1.15478	RAB26
205326_at	2.78e-09	7.33e-11	-7.41647	14.4077	-1.22317	RAMP3
238447_at	8.76e-08	3.9e-09	-6.54571	10.5267	-1.62076	RBMS3
203423_at	8.8e-06	7.83e-07	-5.3224	5.37868	-1.63167	RBP1
223820_at	2.26e-06	1.62e-07	-5.69648	6.90407	-1.57465	RBP5
215253_s_at	4.6e-10	8.85e-12	-7.87064	16.4756	-1.20308	RCAN1
222666_s_at	2.81e-09	7.43e-11	-7.41326	14.3932	-1.72557	RCL1
206753_at	1.29e-10	1.96e-12	-8.19179	17.9496	-2.65815	RDH16
226597_at	0.000335	5.14e-05	-4.25998	1.36187	-1.06053	REEP6
205923_at	0.00142	0.000276	-3.79003	-0.231742	-1.56503	RELN
210751_s_at	4.29e-10	8.11e-12	-7.88917	16.5604	-1.51267	RGN
201451_x_at	8.21e-11	1.15e-12	-8.30534	18.4725	-1.22613	RHEB
1553962_s_at	5.38e-05	6.22e-06	-4.8112	3.38158	-1.28579	RHOB
203790_s_at	4.63e-10	8.92e-12	-7.86878	16.4671	-1.87139	RIDA
235349_at	1.71e-09	4.14e-11	-7.53942	14.9652	-1.24363	RMDN2
225767_at	0.000345	5.31e-05	-4.25096	1.33009	-1.08869	RNA45S5
205158_at	4.83e-10	9.35e-12	-7.85883	16.4216	-1.71749	RNASE4
212724_at	1.45e-12	9.76e-15	-9.31587	23.1464	-2.28034	RND3
207735_at	7.19e-10	1.49e-11	-7.75843	15.9626	-1.55321	RNF125
210426_x_at	0.000246	3.59e-05	-4.3559	1.70227	-1.19931	RORA
236621_at	0.0012	0.000226	-3.84766	-0.043262	-1.06679	RPS27
228186_s_at	1.43e-21	3.65e-25	-14.601	46.6111	-2.20935	RSPO3
1552569_a_at	0.000577	9.64e-05	-4.0879	0.763676	-1.59352	RTP3
241703_at	0.000337	5.18e-05	-4.25794	1.35465	-1.32614	RUNDC3B
205863_at	2.33e-06	1.68e-07	-5.68748	6.86682	-1.0054	S100A12
202917_s_at	2.04e-05	2.04e-06	-5.08889	4.45296	-2.054	S100A8
214456_x_at	2.96e-06	2.21e-07	-5.62298	6.60053	-2.43966	SAA2
229273_at	0.000229	3.31e-05	-4.37817	1.78199	-1.14239	SALL1
228653_at	1.14e-07	5.26e-09	-6.47893	10.2351	-1.43483	SAMD5
220330_s_at	4.28e-05	4.78e-06	-4.87778	3.63538	-1.34719	SAMSN1
210063_at	3.81e-10	7.11e-12	-7.91741	16.6897	-1.29685	SARDH
240830_at	5.47e-06	4.51e-07	-5.45431	5.91089	-1.30918	SCARNA17
201339_s_at	3.39e-06	2.59e-07	-5.58575	6.44743	-1.16902	SCP2
205695_at	1.79e-05	1.76e-06	-5.12565	4.59726	-2.24313	SDS
230316_at	1.28e-06	8.4e-08	-5.84923	7.54053	-1.50108	SEC14L2
202798_at	4.56e-08	1.83e-09	-6.71341	11.2633	-1.03873	SEC24B
230318_at	8.82e-07	5.53e-08	-5.9456	7.94581	-1.42945	SERPINA1
220626_at	2.18e-10	3.64e-12	-8.06041	17.3456	-1.27127	SERPINA10
202376_at	7.65e-06	6.68e-07	-5.36049	5.53172	-1.5394	SERPINA3
213874_at	7.26e-08	3.13e-09	-6.59471	10.7413	-1.74142	SERPINA4
206386_at	1.32e-06	8.71e-08	-5.84084	7.5054	-1.67117	SERPINA7
209723_at	0.000187	2.61e-05	-4.44038	2.0061	-1.14161	SERPINB9
210049_at	0.000397	6.25e-05	-4.20668	1.17484	-1.46458	SERPINC1
202627_s_at	3.91e-06	3.06e-07	-5.5465	6.28659	-1.84634	SERPINE1
205075_at	8.09e-05	9.95e-06	-4.69159	2.93071	-1.08907	SERPINF2
200986_at	4.93e-10	9.6e-12	-7.85321	16.3959	-1.35107	SERPING1
202037_s_at	4.92e-11	6.27e-13	-8.43445	19.068	-1.09586	SFRP1
215689_s_at	2.68e-09	7.03e-11	-7.4253	14.4477	-1.40152	SHBG
224391_s_at	7.15e-06	6.17e-07	-5.37952	5.60838	-1.08852	SIAE
52940_at	4.61e-07	2.63e-08	-6.11636	8.67053	-1.09535	SIGIRR
44673_at	2.8e-13	1.35e-15	-9.73497	25.0859	-1.0341	SIGLEC1
205790_at	3.76e-10	6.96e-12	-7.92185	16.7101	-1.25602	SKAP1
207185_at	2.71e-08	1.02e-09	-6.84361	11.8391	-2.96187	SLC10A1
228844_at	2.16e-05	2.18e-06	-5.07272	4.38966	-1.91587	SLC13A5
204462_s_at	1.04e-10	1.52e-12	-8.24622	18.2002	-1.5715	SLC16A2
205234_at	1.7e-08	5.96e-10	-6.96047	12.3587	-1.32899	SLC16A4
206872_at	4.67e-07	2.67e-08	-6.11278	8.65526	-1.10862	SLC17A1
207097_s_at	8.52e-09	2.72e-10	-7.13166	13.1242	-2.11438	SLC17A2
207298_at	7.31e-09	2.26e-10	-7.1719	13.3048	-1.67319	SLC17A3
213664_at	3.17e-05	3.38e-06	-4.96414	3.96753	-1.89377	SLC1A1
225491_at	0.00119	0.000226	-3.84851	-0.040479	-1.77352	SLC1A2
230494_at	7.96e-07	4.92e-08	-5.97252	8.0595	-1.26291	SLC20A1
207201_s_at	4.09e-13	2.18e-15	-9.63354	24.6168	-4.075	SLC22A1
231398_at	7.34e-05	8.9e-06	-4.72003	3.03731	-2.05315	SLC22A7
209236_at	4.28e-07	2.41e-08	-6.13554	8.75246	-1.23689	SLC23A2
222705_s_at	7.94e-05	9.74e-06	-4.69714	2.9515	-1.11709	SLC25A15
223605_at	2.14e-06	1.52e-07	-5.71064	6.96276	-1.82522	SLC25A18
203658_at	2.69e-08	1.01e-09	-6.84554	11.8477	-1.06628	SLC25A20
222529_at	0.000145	1.95e-05	-4.51681	2.28411	-1.00657	SLC25A37
237765_at	5.95e-14	2.28e-16	-10.112	26.8264	-2.96427	SLC25A47
205769_at	4.67e-07	2.66e-08	-6.11301	8.65626	-1.8643	SLC27A2
219733_s_at	1.74e-08	6.09e-10	-6.95598	12.3387	-2.33396	SLC27A5
231187_at	3.7e-08	1.45e-09	-6.76589	11.495	-1.60479	SLC28A1
206535_at	0.000386	6.06e-05	-4.21535	1.20514	-1.42795	SLC2A2
236217_at	5.11e-07	2.97e-08	-6.08835	8.55109	-1.04321	SLC31A1
209711_at	4.16e-08	1.65e-09	-6.73611	11.3634	-1.00751	SLC35D1
218041_x_at	1.48e-10	2.34e-12	-8.15436	17.7774	-1.73156	SLC38A2
220786_s_at	1.06e-05	9.78e-07	-5.2686	5.16352	-1.86095	SLC38A4
212110_at	4.96e-11	6.34e-13	-8.43182	19.0558	-1.34395	SLC39A14
1552281_at	2.65e-06	1.95e-07	-5.65297	6.72418	-1.048	SLC39A5
243894_at	1.22e-06	7.92e-08	-5.86292	7.59794	-1.2129	SLC41A2
214719_at	2.05e-07	1.04e-08	-6.32661	9.57379	-1.70614	SLC46A3
203908_at	1.57e-07	7.64e-09	-6.39546	9.87201	-1.56941	SLC4A4
229230_at	1.27e-06	8.36e-08	-5.85031	7.54505	-2.23558	SLC51A
206058_at	3.36e-05	3.62e-06	-4.94695	3.90115	-1.24933	SLC6A12
225516_at	2.67e-09	6.98e-11	-7.42696	14.4552	-1.76064	SLC7A2
229491_at	1.87e-13	8.37e-16	-9.83615	25.5535	-1.8372	SLC9B2
210366_at	2.41e-06	1.74e-07	-5.67934	6.83313	-1.85298	SLCO1B1
206354_at	5.31e-09	1.58e-10	-7.25068	13.6591	-3.71119	SLCO1B3
203473_at	2.73e-05	2.85e-06	-5.00696	4.13342	-1.08021	SLCO2B1
209607_x_at	4.29e-09	1.22e-10	-7.30576	13.9074	-1.16059	SLX1B
207069_s_at	1.5e-07	7.25e-09	-6.40703	9.92224	-1.04817	SMAD6
206544_x_at	6.16e-06	5.18e-07	-5.42144	5.77767	-1.02971	SMARCA2
224989_at	1.8e-05	1.77e-06	-5.1241	4.59116	-1.18766	SMIM14
231982_at	4.18e-07	2.35e-08	-6.14186	8.77946	-2.02624	SMIM24
241843_at	1.87e-16	3.15e-19	-11.5253	33.2753	-1.83533	SNORA28
232539_at	2.95e-09	7.86e-11	-7.40127	14.3389	-1.10048	SOCS2
227697_at	9.52e-05	1.2e-05	-4.64331	2.75061	-1.60201	SOCS3
201563_at	4.58e-05	5.18e-06	-4.85754	3.55803	-1.17138	SORD
212560_at	2.88e-09	7.64e-11	-7.40734	14.3664	-1.59343	SORL1
229331_at	1.24e-11	1.23e-13	-8.77982	20.6642	-1.20972	SPATA18
220218_at	4.09e-13	2.16e-15	-9.63503	24.6238	-1.17468	SPATA6L
228325_at	1.22e-09	2.81e-11	-7.62252	15.3431	-1.74486	SPIDR
214478_at	5.67e-08	2.36e-09	-6.65776	11.0182	-2.71226	SPP2
204011_at	6.38e-06	5.41e-07	-5.41124	5.7364	-1.03713	SPRY2
225616_at	1.58e-12	1.09e-14	-9.29286	23.0399	-1.33267	SPRYD4
204675_at	2e-05	2e-06	-5.09438	4.47447	-1.35511	SRD5A1
206938_at	1.94e-11	2.06e-13	-8.67056	20.1588	-2.57854	SRD5A2
201859_at	2.34e-05	2.39e-06	-5.04976	4.3	-1.12344	SRGN
204955_at	1.98e-13	8.92e-16	-9.82257	25.4908	-2.72557	SRPX
210942_s_at	9.36e-10	2.07e-11	-7.68844	15.6433	-1.81505	ST3GAL6
214971_s_at	9.21e-06	8.25e-07	-5.30975	5.328	-1.21664	ST6GAL1
228821_at	2.83e-10	5e-12	-7.99239	17.0335	-1.05203	ST6GAL2
204150_at	4.59e-10	8.83e-12	-7.87106	16.4775	-1.19709	STAB1
220114_s_at	9.73e-24	1.42e-27	-15.9277	51.9918	-2.42377	STAB2
213820_s_at	1.01e-09	2.27e-11	-7.66897	15.5546	-1.11466	STARD5
1554830_a_at	1.94e-12	1.4e-14	-9.2402	22.796	-1.45871	STEAP3
225987_at	2.55e-10	4.42e-12	-8.01899	17.1555	-2.26845	STEAP4
214835_s_at	3.56e-08	1.38e-09	-6.77545	11.5372	-1.18371	SUCLG2
224724_at	5.74e-05	6.7e-06	-4.79227	3.3098	-1.26371	SULF2
215299_x_at	1.18e-09	2.71e-11	-7.63089	15.3811	-1.30814	SULT1A1
207122_x_at	7.59e-10	1.61e-11	-7.74292	15.8918	-1.31097	SULT1A2
222940_at	0.000471	7.63e-05	-4.15254	0.986459	-1.12335	SULT1E1
206293_at	0.00198	0.000407	-3.67674	-0.596261	-1.56923	SULT2A1
218692_at	0.000579	9.68e-05	-4.08687	0.760131	-1.0674	SYBU
209447_at	6.79e-08	2.9e-09	-6.61201	10.8172	-1.29481	SYNE1
227662_at	6.02e-06	5.04e-07	-5.42809	5.80461	-1.26586	SYNPO2
242093_at	4.25e-11	5.24e-13	-8.47236	19.243	-1.30039	SYTL5
202286_s_at	0.000102	1.3e-05	-4.62273	2.67421	-1.36768	TACSTD2
216920_s_at	8.37e-09	2.66e-10	-7.13663	13.1465	-1.07717	TARP
1555189_a_at	1.61e-05	1.56e-06	-5.15496	4.71269	-1.47857	TAT
230438_at	4.78e-07	2.74e-08	-6.1064	8.62807	-1.35233	TBX15
336_at	1.44e-14	4.17e-17	-10.4743	28.4926	-1.23767	TBXA2R
205943_at	1.18e-07	5.49e-09	-6.46942	10.1936	-2.55149	TDO2
206702_at	2.95e-08	1.13e-09	-6.82084	11.7382	-1.06431	TEK
205728_at	1.39e-09	3.27e-11	-7.59035	15.1967	-2.29219	TENM1
209278_s_at	1.93e-10	3.16e-12	-8.0906	17.4843	-1.98477	TFPI2
210215_at	5.76e-06	4.8e-07	-5.43972	5.8517	-1.05109	TFR2
203887_s_at	8.55e-06	7.58e-07	-5.33025	5.41019	-1.31946	THBD
201108_s_at	5.4e-06	4.45e-07	-5.45795	5.92569	-1.22595	THBS1
229476_s_at	1.52e-10	2.41e-12	-8.14817	17.7489	-4.15313	THRSP
213135_at	2.03e-08	7.29e-10	-6.91641	12.1625	-1.58247	TIAM1
1552280_at	7.82e-12	6.85e-14	-8.90337	21.2361	-1.58908	TIMD4
232017_at	0.000137	1.83e-05	-4.53439	2.34846	-1.09558	TJP2
244627_at	1.18e-08	3.93e-10	-7.05192	12.767	-1.29369	TKFC
206271_at	3.1e-06	2.34e-07	-5.6103	6.54832	-1.05306	TLR3
233403_x_at	3.25e-13	1.63e-15	-9.6951	24.9016	-1.25728	TM6SF2
219230_at	3.85e-06	3.01e-07	-5.55095	6.3048	-1.12164	TMEM100
223784_at	1.09e-11	1.03e-13	-8.81774	20.8397	-2.88107	TMEM27
219410_at	4.48e-06	3.59e-07	-5.50911	6.13384	-1.90948	TMEM45A
209656_s_at	7.65e-05	9.33e-06	-4.70809	2.99251	-1.16707	TMEM47
237515_at	2.43e-05	2.49e-06	-5.0396	4.26038	-1.0126	TMEM56
1570433_at	6.58e-08	2.8e-09	-6.61978	10.8513	-1.02601	TMPRSS2
213451_x_at	1.18e-10	1.77e-12	-8.21334	18.0488	-1.00876	TNXB
231140_at	7.53e-10	1.58e-11	-7.74683	15.9097	-1.18081	TPPP2
202241_at	8.74e-08	3.89e-09	-6.54646	10.53	-1.19282	TRIB1
213293_s_at	2.57e-09	6.63e-11	-7.43796	14.505	-1.87485	TRIM22
243483_at	0.00017	2.36e-05	-4.46763	2.10487	-1.79669	TRPM8
218245_at	5.55e-07	3.26e-08	-6.06717	8.46095	-1.3437	TSKU
235737_at	1.25e-07	5.85e-09	-6.45539	10.1325	-1.428	TSLP
237350_at	4.04e-17	5.46e-20	-11.9071	34.9894	-3.61225	TTC36
209660_at	6.49e-09	1.97e-10	-7.20174	13.4389	-2.00553	TTR
226181_at	1.12e-10	1.67e-12	-8.22627	18.1083	-1.7641	TUBE1
232180_at	3.88e-08	1.52e-09	-6.7543	11.4438	-1.46303	UGP2
204532_x_at	0.000197	2.79e-05	-4.42367	1.94571	-1.45721	UGT1A1
215125_s_at	0.000144	1.94e-05	-4.51848	2.29021	-1.66644	UGT1A3
207392_x_at	1.25e-05	1.18e-06	-5.2233	4.98317	-1.91361	UGT2B15
211682_x_at	3.24e-08	1.25e-09	-6.79852	11.6394	-1.82752	UGT2B28
235904_at	2.92e-05	3.08e-06	-4.98708	4.05629	-2.07329	UGT3A1
220507_s_at	0.000527	8.66e-05	-4.11756	0.865594	-1.35154	UPB1
205019_s_at	4.53e-17	6.29e-20	-11.8763	34.8516	-1.96532	VIPR1
235751_s_at	3.81e-10	7.08e-12	-7.91814	16.6931	-1.01034	VMO1
205844_at	5.18e-05	5.96e-06	-4.82184	3.42202	-1.91625	VNN1
204787_at	5e-12	4.09e-14	-9.01283	21.7429	-1.85485	VSIG4
227174_at	7.99e-05	9.82e-06	-4.69506	2.9437	-1.63905	WDR72
219478_at	3.22e-09	8.74e-11	-7.37835	14.2353	-1.12052	WFDC1
237238_at	3.51e-06	2.69e-07	-5.57699	6.41151	-1.17989	WWC1
210301_at	1.14e-07	5.26e-09	-6.47909	10.2358	-1.38489	XDH
206484_s_at	0.0154	0.00473	-2.89937	-2.86725	-1.12732	XPNPEP2
1556420_s_at	0.000167	2.3e-05	-4.47401	2.12805	-1.00106	YPEL2
212402_at	3.01e-06	2.26e-07	-5.61803	6.58012	-1.0494	ZC3H13
203603_s_at	3.37e-06	2.58e-07	-5.58733	6.45395	-1.07371	ZEB2
217649_at	6.37e-05	7.57e-06	-4.76123	3.19242	-1.21879	ZFAND5
226807_at	2.33e-08	8.52e-10	-6.88218	12.0103	-1.43589	ZFP1
201531_at	1.95e-09	4.85e-11	-7.50559	14.8116	-1.44473	ZFP36
219778_at	1.41e-08	4.81e-10	-7.00759	12.5689	-1.14638	ZFPM2
214142_at	4.71e-11	5.94e-13	-8.44593	19.121	-2.01594	ZG16
221848_at	6.88e-13	4.02e-15	-9.50386	24.0168	-1.87085	ZGPAT
209814_at	3.96e-09	1.12e-10	-7.32545	13.9962	-1.02707	ZNF330
